# Supplementary material for: Gene expression profiling by cDNA-AFLP reveals potential candidate genes for partial resistance of ‘Président Roulin’ against Venturia inaequalis
Source: BMC Genomics. 2014 Nov 29;15:1043. doi: 10.1186/1471-2164-15-1043 (PMC4302150; doi:10.1186/1471-2164-15-1043)
Supplement: Supplementary file 1 — Additional file 1: Sequence annotation using the bioinformatics software Blast2GO. This Table provides a full list of differentially expressed TDFs isolated from ‘Président Roulin’, their expression pattern according to the cDNA-AFLP and their annotation using the bioinformatics software Blast2GO. (XLSX 101 KB) [file 12864_2014_6851_MOESM1_ESM.xlsx]

## Sheet: Additional File1
Additional File1: Sequence annotation using the bioinformatics software Blast2GO and correspondence to the Malus gene ID of Velasco et al., 2010 [38]
N° contig	Seq. Name	Genbank ID	Group of expression a	Over/under expression	Seq. Description b	Seq. Length	#Hits	min. eValue	mean Similarity	#GOs	GOs c	Enzyme Codes	Match d	Reference e	Ref Start	Ref Stop	Exp	Score
	1AU61	JZ719314	IIb	+	tubby-like f-box protein 8-like	238	20	4.51e-40	92.6%	1	F:hydrolase activity	-	MDP0000122158	chr8	27760560	27764837	1e-131	466
	1AU61'	JZ719315	IIb	+	e3 sumo-protein ligase siz1	242	20	1.7e-21	83.9%	20	P:regulation of abscisic acid mediated signaling pathway; P:heat acclimation; P:cellular response to phosphate starvation; P:response to freezing; P:regulation of response to water deprivation; P:developmental growth; F:protein binding; F:zinc ion binding; P:induced systemic resistance, jasmonic acid mediated signaling pathway; P:negative regulation of flower development; F:SUMO ligase activity; …	-	MDP0000288005	chr3	9786862	9794804	2e-78	291
	1AU85	JZ719316	IIb	+	---NA---	188	0			0	-		MDP0000183620	chr17	23419888	23421140	4e-11	67.9
	1AU85'	JZ719317	IIb	+	n-terminal domain containing expressed	189	20	4.2e-15	85.5%	3	C:nucleus; P:cell cycle; P:cell division	-	MDP0000234147	unanchored	51872123	51876293	8e-59	226
	2BU61	JZ719318	IIb	+	carboxyl- subunit of het-accase	135	7	0.0572	69.71%	1	F:ligase activity	-	MDP0000233141	chr4	14743190	14747323	1e-66	252
	2EU169	JZ719319	IIb	+	ubiquitin-protein upl1	260	20	1.84e-40	81.35%	4	C:intracellular; F:acid-amino acid ligase activity; F:binding; P:cellular protein modification process	EC:6.3.2.0	MDP0000318443	chr15	38721111	38736267	1e-146	515
	2EU181	JZ719320	IIb	+	pas domain-containing protein tyrosine kinase	211	20	2.94e-34	94.9%	6	P:protein phosphorylation; F:protein serine/threonine/tyrosine kinase activity; F:ATP binding; F:MAP kinase kinase kinase activity; P:signal transduction; P:regulation of transcription, DNA-dependent	EC:2.7.112.1; EC:2.7.11.25	MDP0000165867	chr13	13708625	13715423	1e-114	410
	4BU73	JZ719321	IIb	+	---NA---	117	0			0	-		MDP0000165286	chr15	44363562	44367847	6e-43	172
Contig 1	4BU73'	JZ719322	IIb	+	---NA---	287	0			0	-		MDP0000297978	chr14	7327092	7330390	1e-40	167
	4DU256,257	JZ719323	IIb	+	---NA---	108	0			0	-		MDP0000306990	chr3	22655234	22660714	7e-27	119
	4DU256,257'	JZ719324	IIb	+	---NA---	107	0			0	-		MDP0000597996	chr2	4389340	4390020	3e-04	44.1
	4Eu229	JZ719325	IIb	+	---NA---	121	0			0	-		MDP0000266908	chr14	19485756	19497315	5e-59	226
	5AU49A	JZ719326	IIb	+	---NA---	102	0			0	-		MDP0000130319	unanchored	11941442	11949530	2e-51	200
	5AU49B	JZ719327	IIb	+	peroxisome biogenesis protein 22-like	109	3	0.00819	87.0%	0	-		MDP0000208434	chr17	7495590	7498473	1e-53	208
	5AU57	JZ719328	IIb	+	---NA---	92	0			0	-		---NA---	-	-	-	-	-
	5AU61		IIb	+	---NA---	203	0			0	-		---NA---	-	-	-	-	-
	5AU69	JZ719329	IIb	+	---NA---	92	0			0	-		---NA---	-	-	-	-	-
Contig 1	5DU213	JZ719330	IIb	+	squamosa-promoter binding protein	280	20	1.52e-48	66.45%	2	C:nucleus; F:DNA binding	-	MDP0000297978	chr14	7327092	7330390	1e-155	547
	6FU336	JZ719331	IIb	+	senescence-associated protein	261	20	1.75e-28	97.0%	0	-		---NA---	-	-	-	-	-
	6FU336'	JZ719332	IIb	+	putative senescence-associated protein	252	20	8e-24	0.9	0	-		---NA---	-	-	-	-	-
	7FU221		IIb	+	rrna intron-encoded homing endonuclease	164	20	2.97e-23	92.2%	0	-		---NA---	-	-	-	-	-
Contig 6	9GU113		IIb	+	rrna intron-encoded homing endonuclease	258	17	1.34e-09	87.9%	0	-		---NA---	-	-	-	-	-
	9GU141		IIb	+	hypothetical protein	352	13	1.84e-11	80.92%	12	-		MDP0000352877	chr9	4206566	4206797	1e-114	410
Contig 6	9GU141'		IIb	+	rrna intron-encoded homing endonuclease	346	19	3.5e-09	81.5%	0	-		---NA---	-	-	-	-	-
Contig 6	10CU85		IIb	+	rrna intron-encoded homing endonuclease	335	20	5.67e-16	93.3%	0	-		---NA---	-	-	-	-	-
Contig 6	10FU241		IIb	+	rrna intron-encoded homing endonuclease	327	19	3.1e-09	79.1%	0	-		MDP0000226032	chr11	4440364	4442005	1e-37	157
Contig 25	10FU265	JZ719333	IIb	+	---NA---	190	0			0	-		MDP0000238047	chr2	24208666	24217547	3e-46	184
	10FU265'		IIb	+	conserved protein	193	20	1.25e-20	77.1%	0	-		MDP0000333081	chr3	30965534	30965666	7e-04	44.1
	13EU145	JZ719334	IIb	+	---NA---	310	0			0	-		MDP0000279645	unanchored	67497568	67499484	5e-49	194
	13EU145'	JZ719335	IIb	+	---NA---	314	0			0	-		---NA---	-	-	-	-	-
	14EU61	JZ719336	IIb	+	cop9 signalosome complex subunit 2-like	111	20	6.71e-10	97.0%	1	F:binding	-	MDP0000261298	chr11	15756646	15762175	1e-53	208
	14FU173	JZ719337	IIb	+	copia-type polyprotein	580	20	1.8e-43	60.45%	1	F:binding	-	MDP0000165534	chr5	10415854	10422319	0.0	1170
	21AU1	JZ719338	IIb	+	multidrug resistance protein	257	20	3.72e-42	93.2%	8	P:transmembrane transport; F:xenobiotic-transporting ATPase activity; C:integral to membrane; P:ATP catabolic process; C:vacuolar membrane; F:ATP binding; F:phosphate ion transmembrane-transporting ATPase activity; C:plasma membrane	EC:3.6.3.44; EC:3.6.3.27	MDP0000318119	chr13	13132894	13138488	1e-135	480
	21AU1'		IIb	+	ribosomal protein s10	255	13	2.34e-26	68.54%	0	-		MDP0000499035	chr5	8806872	8807658	5e-27	121
	22AU29	JZ719339	IIb	-	---NA---	158	0			0	-		---NA---	-	-	-	-	-
	22AU29'	JZ719340	IIb	-	eukaryotic initiation factor 4a	160	20	7.4e-13	100.0%	10	F:translation initiation factor activity; P:translational initiation; C:cytosol; C:cell wall; C:nucleolus; F:ATP-dependent helicase activity; F:ATP binding; F:protein binding; P:response to cadmium ion; C:membrane	-	---NA---	-	-	-	-	-
Contig 12	22FU97	JZ719341	IIb	+	protein tar1-like	242	20	3.15e-33	85.6%	0	-		---NA---	-	-	-	-	-
	22FU101	JZ719342	IIb	+	aconitate hydratase	250	20	2.11e-47	95.9%	7	C:cytoplasm; F:metal ion binding; F:4 iron, 4 sulfur cluster binding; F:aconitate hydratase activity; F:citrate hydro-lyase (cis-aconitate-forming) activity; P:glyoxylate cycle; F:isocitrate hydro-lyase (cis-aconitate-forming) activity	EC:4.2.1.3	MDP0000279281	chr9	7210051	7216280	1e-134	476
Contig 12	22FU101'	JZ719343	IIb	+	protein tar1-like	242	20	3.15e-33	85.6%	0	-		---NA---	-	-	-	-	-
	23BU1		IIb	+	rna polymerase	246	15	8.99e-40	84.2%	11	P:viral genome replication; F:helicase activity; F:oxidoreductase activity; P:mRNA methylation; F:RNA-directed RNA polymerase activity; F:RNA binding; F:mRNA methyltransferase activity; F:ATP binding; P:RNA biosynthetic process; P:oxidation-reduction process; P:RNA processing	EC:2.7.7.48	---NA---	-	-	-	-	-
	27AU1	JZ719344	IIb	-	adp-ribosylation factor	504	20	3.08e-85	98.9%	10	F:GTP binding; F:copper ion binding; C:plasma membrane; F:protein binding; C:Golgi-associated vesicle; F:phospholipase activator activity; C:vacuolar membrane; F:hydrolase activity; C:plastid; P:small GTPase mediated signal transduction	-	MDP0000767304	chr17	2250174	2252203	0.0	739
	27HU21	JZ719345	IIb	+	hypothetical protein	599	20	1.81e-95	87.3%	2	F:molecular_function; P:biological_process		MDP0000125576	chr1	9557180	9559119	0.0	1136
	33DU54	JZ719346	IIb	+	---NA---	322	0			0	-		MDP0000818877	chr10	11180525	11181987	1e-49	196
	33DU54'	JZ719347	IIb	+	methyl esterase 17	311	20	1.59e-44	78.65%	3	P:indoleacetic acid conjugate metabolic process; F:methyl indole-3-acetate esterase activity; P:shoot system development	EC:3.1.1.1	MDP0000160094	chr12	26350490	26352731	1e-176	617
Contig 23	33EU94	JZ719348	IIb	+	---NA---	283	0			0	-		MDP0000295908	chr9	4585826	4587577	1e-153	541
Contig 26	33FU114	JZ719349	IIb	+	---NA---	58	0			0	-		MDP0000322989	chr5	25756503	25758603	3e-18	89.7
Contig 26	33FU118	JZ719350	IIb	+	---NA---	58	0			0	-		MDP0000322989	chr5	25756503	25758603	1e-17	87.7
	34DU#3	JZ719351	IIb	+	katanin p60 atpase-containing subunit	277	20	7.8e-26	76.35%	3	F:microtubule-severing ATPase activity; F:ATP binding; C:plastid	EC:3.6.4.3	---NA---	-	-	-	-	-
Contig 5	34DU101	JZ719352	IIb	+	dna-3-methyladenine glycosylase i	410	20	3.39e-44	72.75%	2	F:DNA-3-methyladenine glycosylase I activity; P:base-excision repair	EC:3.2.2.20	MDP0000166574	chr10	23689472	23691416	0.0	813
	34EU137	JZ719353	IIb	+	---NA---	183	0			0	-		---NA---	-	-	-	-	-
	34FU161		IIb	+	coat protein	119	20	6.35e-09	84.7%	2	F:structural molecule activity; C:viral capsid	-	---NA---	-	-	-	-	-
	34HU165	JZ719354	IIb	+	---NA---	117	0			0	-		MDP0000180566	chr4	13337206	13340217	2e-43	174
	34HU165'		IIb	+	coat protein	119	20	6.35e-09	84.7%	2	F:structural molecule activity; C:viral capsid	-	---NA---	-	-	-	-	-
	36BU55	JZ719355	IIb	+	eukaryotic translation initiation factor 3 subunit a	242	20	3.86e-41	97.0%	4	C:eukaryotic translation initiation factor 3 complex; P:translational initiation; C:plasma membrane; F:translation initiation factor activity	-	MDP0000270113	chr4	19274154	19282682	1e-132	472
	36BU23	JZ719356	IIb	+	udp-glycosyltransferase 88a1-like	206	10	2.34e-14	76.9%	2	F:transferase activity, transferring hexosyl groups; P:metabolic process	EC:2.4.1.0	MDP0000361449	chr15	42112354	42113522	6e-63	240
	36CU63	JZ719357	IIb	+	---NA---	129	0			0	-		---NA---	-	-	-	-	-
	36EU101	JZ719358	IIb	-	---NA---	209	0			0	-		MDP0000207142	chr4	18202890	18208443	2e-25	115
	36EU133	JZ719359	IIb	-	vacuolar proton atpase subunit e	127	20	1.14e-13	100.0%	8	C:mitochondrial proton-transporting ATP synthase complex; P:plasma membrane ATP synthesis coupled proton transport; F:proton-transporting ATP synthase activity, rotational mechanism; C:vacuolar membrane; F:ATP binding; F:proton-transporting ATPase activity, rotational mechanism; P:ATP hydrolysis coupled proton transport; C:proton-transporting two-sector ATPase complex, catalytic domain	-	MDP0000494888	chr14	14519555	14524138	9e-67	252
	37DU41	JZ719360	IIb	+	cysteine proteinase inhibitor	238	20	6.81e-32	82.45%	6	F:cysteine-type endopeptidase inhibitor activity; P:negative regulation of peptidase activity; F:peptidase activity; P:apoptotic process; P:defense response; F:ATP binding	-	MDP0000141653	chr7	3035695	3037277	1e-132	472
	37DU41'	JZ719361	IIb	+	---NA---	230	0			0	-		MDP0000181297	chr5	17779210	17780470	8e-38	157
	38BU5	JZ719362	IIb	+	tubby-like f-box protein 8-like	239	20	4.85e-40	91.4%	1	F:hydrolase activity	-	MDP0000303852	chr15	44229165	44241042	1e-122	438
	38BU25	JZ719363	IIb	+	---NA---	141	0			0	-		MDP0000218136	unanchored	65149821	65151704	2e-61	234
	38BU29	JZ719364	IIb	+	udp-glycosyltransferase 74b1-like	135	4	0.00955	74.25%	2	F:indole-3-acetate beta-glucosyltransferase activity; P:metabolic process	EC:2.4.1.121	MDP0000143804	chr16	3983821	3985386	8e-71	265
	38BU29'	JZ719365	IIb	+	unknown [Glycine max]	135	1	8.71e-09	88.0%	0	-		---NA---	-	-	-	-	-
Contig 11	38CU57	JZ719366	IIb	+	protochlorophyllide reductase b	335	20	2.9e-72	98.5%	8	C:chloroplast envelope; F:binding; F:protochlorophyllide reductase activity; P:chlorophyll biosynthetic process; P:response to ethylene stimulus; P:photosynthesis; C:chloroplast thylakoid membrane; P:oxidation reduction	EC:1.3.1.33	MDP0000171795	chr3	26822080	26823876	0.0	664
Contig 5	38EU85	JZ719367	IIb	+	methyladenine glycosylase family protein	418	20	3.35e-41	89.35%	2	F:DNA-3-methyladenine glycosylase I activity; P:base-excision repair	EC:3.2.2.20	MDP0000166574	chr10	23689472	23691416	1e-157	553
	38EU89	JZ719368	IIb	+	phospholipid--sterol o-acyltransferase-like	133	20	2.67e-18	90.1%	9	P:leaf senescence; C:microsome; C:cytoplasmic membrane-bounded vesicle; F:phosphatidylcholine-sterol O-acyltransferase activity; P:sterol esterification; F:phospholipid:diacylglycerol acyltransferase activity; F:phosphatidylethanolamine-sterol O-acyltransferase activity; P:sterol catabolic process; F:phosphatidate-sterol O-acyltransferase activity	EC:2.3.1.43; EC:2.3.1.158	MDP0000242794	chr5	15321853	15327513	1e-65	248
	38EU89'	JZ719369	IIb	+	alpha -glycosyltransferase family protein	132	20	6.03e-09	82.45%	2	C:Golgi stack; F:lactosylceramide 4-alpha-galactosyltransferase activity	EC:2.4.1.228	MDP0000808264	chr5	4027899	4029320	1e-62	238
	38GU122	JZ719370	IIb	-	---NA---	235	0			0	-		MDP0000280911	chr6	24032724	24044200	4e-61	234
	39AU13	JZ719371	IIb	+	map kinase phosphatase 1	217	5	3.32e-08	60.6%	1	F:hydrolase activity	-	MDP0000951901	chr13	6954713	6957390	1e-120	430
	39BU53	JZ719372	IIb	+	lipoprotein	278	20	8.72e-20	83.75%	1	C:chloroplast	-	MDP0000614622	chr12	26565510	26566321	2e-54	212
	39BU53'	JZ719373	IIb	+	---NA---	267	0			0	-		---NA---	-	-	-	-	-
	39BU77	JZ719374	IIb	-	cell wall-associated hydrolase	143	7	8.34e-13	83.43%	11	F:metal ion binding; P:transport; F:ATP binding; P:protein-chromophore linkage; F:chlorophyll binding; F:4 iron, 4 sulfur cluster binding; C:integral to membrane; C:photosystem I; C:plastid; P:photosynthesis; P:electron transport chain	-	---NA---	-	-	-	-	-
	39BU77'	JZ719375	IIb	-	cationic amino acid transporter	140	20	1.37e-15	95.3%	8	P:response to nematode; F:cationic amino acid transmembrane transporter activity; P:amino acid transmembrane transport; F:basic amino acid transmembrane transporter activity; C:cytoplasmic membrane-bounded vesicle; C:plasma membrane; C:integral to membrane; C:mitochondrion	-	MDP0000232876	chr2	29912896	29917354	2e-71	268
	39EU137	JZ719376	IIb	-	---NA---	90	0			0	-		MDP0000188004	chr10	23751349	23754384	1e-27	121
Contig 24	39EU137'	JZ719377	IIb	-	---NA---	90	0			0	-		MDP0000216647	chr17	5089627	5091345	8e-14	75.8
	39FU141	JZ719378	IIb	+	d3-type cyclin	666	20	1.18e-135	86.55%	3	C:nucleus; P:cell cycle; P:cell division	-	MDP0000286130	chr8	12713663	12715142	0.0	1316
	39GU173	JZ719379	IIb	-	phosphate dikinase 1	526	20	1.41e-68	93.45%	10	F:ligase activity; F:metal ion binding; F:pyruvate, phosphate dikinase activity; F:kinase activity; P:phosphorylation; F:ATP binding; C:chloroplast stroma; C:nucleus; C:cytosol; P:photosynthesis	EC:2.7.9.1	MDP0000229684	chr1	20686142	20689815	0.0	724
	39GU185	JZ719380	IIb	+	BAHD acyltransferase	197	20	2e-10	60.0%	1	F:transferase activity, transferring acyl groups other than amino-acyl groups	EC:2.3.1.0	MDP0000204817	chr14	800042	801343	1e-103	375
	39GU201	JZ719381	IIb	+	---NA---	113	0			0	-		---NA---	-	-	-	-	-
Contig 28	40FU66	JZ719382	IIb	-	hypothetical protein	266	10	1.37e-17	74.9%	3	F:molecular_function; P:biological_process; C:cellular_component		MDP0000206902	chr6	14722650	14723946	1e-129	462
	40FU66'	JZ719383	IIb	-	---NA---	265	0			0	-		---NA---	-	-	-	-	-
	40FU69	JZ719384	IIb	+	---NA---	142	0			0	-		MDP0000661960	chr2	21121795	21123206	6e-28	123
	40FU69'	JZ719385	IIb	+	thylakoid lumenal protein chloroplastic-like	143	5	0.0599	77.6%	0	-		MDP0000906067	chr9	5808796	5809317	7e-74	276
Contig 28	41BU18	JZ719386	IIb	-	hypothetical protein	273	10	8.52e-18	74.9%	3	F:molecular_function; P:biological_process; C:cellular_component		MDP0000206902	chr6	14722650	14723946	1e-131	468
	41HU101	JZ719387	IIb	+	hexokinase- chloroplastic-like	200	20	7.79e-31	89.25%	7	F:glucokinase activity; P:phosphorylation; P:glucose 6-phosphate metabolic process; F:ATP binding; C:chloroplast stroma; P:glycolysis; F:fructokinase activity	EC:2.7.1.2; EC:2.7.1.4	MDP0000251415	chr12	21201014	21205772	1e-107	389
	41HU109	JZ719388	IIb	+	Methyltransferases	104	17	2e-11	85.0%	7	F:solute:hydrogen antiporter activity; P:transmembrane transport; P:methylation; P:cation transport; C:integral to membrane; F:methyltransferase activity; C:mitochondrion	EC:2.1.1.0	---NA---	-	-	-	-	-
	41HU113	JZ719389	IIb	+	---NA---	94	0			0	-		MDP0000724757	chr17	2099088	2099577	2e-36	151
	42AU9	JZ719390	IIb	-	---NA---	276	0			0	-		---NA---	-	-	-	-	-
	42AU9'	JZ719391	IIb	-	phosphoglyceride transfer protein	282	20	2.05e-13	81.45%	3	C:intracellular; P:transport; F:transporter activity	-	MDP0000413447	chr8	1677925	1685517	1e-100	363
	42BU73	JZ719392	IIb	-	hypothetical protein	341	20	8.09e-35	76.35%	0	-		MDP0000752263	chr9	9746045	9752371	3e-78	291
Contig 29	42BU81	JZ719393	IIb	-	hypothetical protein	278	13	1.58e-08	63.85%	0	-		MDP0000156202	chr11	4775252	4776394	1e-155	547
	42BU101	JZ719394	IIb	+	---NA---	187	0			0	-		MDP0000786461	chr12	27077846	27078195	1e-35	149
Contig 24	42BU101'	JZ719395	IIb	+	---NA---	184	0			0	-		MDP0000216647	chr17	5089627	5091345	8e-96	349
	42BU109	JZ719396	IIb	+	---NA---	184	0			0	-		MDP0000480605	chr17	5086176	5091244	1e-94	345
	42BU113		IIb	+	---NA---	214	0			0	-		---NA---	-	-	-	-	-
Contig 24	42BU117	JZ719397	IIb	+	---NA---	184	0			0	-		MDP0000216647	chr17	5089627	5091345	2e-93	341
	42BUHcrVf	JZ719398	IIb	+	receptor-like protein	277	20	1.31e-49	97.7%	0	-		MDP0000137492	chr14	1025961	1028373	1e-150	531
Contig 29	42BU#'	JZ719399	IIb	+	hypothetical protein	278	13	1.55e-08	63.85%	0	-		MDP0000156202	chr11	4775252	4776394	1e-155	547
	42FU174	JZ719400	IIb	-	---NA---	113	0			0	-		---NA---	-	-	-	-	-
	42EU137	JZ719401	IIb	+	retrotransposon gag protein	313	4	0.0842	60.5%	7	F:RNA binding; F:nucleic acid binding; P:DNA integration; P:RNA-dependent DNA replication; F:zinc ion binding; F:RNA-directed DNA polymerase activity; F:DNA binding		---NA---	-	-	-	-	-
	43AU18	JZ719402	IIb	-	---NA---	157	0			0	-		MDP0000301884	chr13	2710089	2713271	6e-10	63.9
	43AU18'	JZ719403	IIb	-	cation proton exchanger	159	20	2.67e-09	69.5%	1	P:transport	-	MDP0000895948	unanchored	28850158	28853480	9e-86	315
	43BU38	JZ719404	IIb	-	---NA---	331	0			0	-		MDP0000303021	chr5	2214293	2221441	1e-31	137
	43BU38'	JZ719405	IIb	-	membrane protein	323	20	1.1e-40	92.35%	1	C:integral to membrane	-	---NA---	-	-	-	-	-
	43BU53	JZ719406	IIb	+	---NA---	238	0			0	-		MDP0000132668	chr9	18593747	18598359	3e-43	174
Contig 2	43BU53'	JZ719407	IIb	+	oxygen-evolving enhancer protein chloroplastic-like	236	20	5.44e-34	92.75%	7	C:extrinsic to membrane; F:calcium ion binding; P:photosynthesis; C:chloroplast thylakoid membrane; C:oxygen evolving complex; P:oxidation reduction; F:2-alkenal reductase activity	EC:1.3.1.74	MDP0000361338	chr9	11143662	11145118	1e-129	462
	43BU57	JZ719408	IIb	+	AF467900_1hypothetical protein [Prunus persica]	195	1	7.17e-05	71.0%	2	F:nucleic acid binding; F:zinc ion binding		MDP0000491429	chr8	1186702	1189579	1e-107	387
Contig 19	43BU57'	JZ719409	IIb	+	plant-specific domain tigr01589 family protein	191	20	1.66e-23	89.65%	2	P:developmental process; C:endomembrane system	-	MDP0000891538	chr1	15778513	15779580	2e-93	341
	43BU70	JZ719410	IIb	-	probable leucine-rich repeat receptor-like protein kinase at1g35710-like	222	20	1.27e-12	64.1%	5	F:kinase activity; P:oxidation-reduction process; F:oxidoreductase activity; P:phosphorylation; F:2-alkenal reductase [NAD(P)] activity		MDP0000138583	chr5	10333493	10341081	3e-86	317
Contig 19	43BU81	JZ719411	IIb	+	plant-specific domain tigr01589 family protein	191	20	1.66e-23	89.65%	2	P:developmental process; C:endomembrane system	-	MDP0000891538	chr1	15778513	15779580	2e-93	341
	43DU89	JZ719412	IIb	+	glutamyl-trna synthetase	138	20	1.24e-16	98.95%	15	F:protein histidine kinase activity; F:RNA binding; P:glutamyl-tRNA aminoacylation; C:mitochondrion; F:ethylene binding; F:receptor activity; P:negative regulation of ethylene mediated signaling pathway; P:chloroplast organization; P:ovule development; F:ATP binding; F:protein binding; P:mitochondrion organization; C:chloroplast; F:glutamate-tRNA ligase activity; C:endoplasmic reticulum	EC:2.7.13.3; EC:6.1.1.17	MDP0000275792	chr2	25879810	25884367	7e-71	266
	43DU89'	JZ719413	IIb	+	---NA---	136	0			0	-		---NA---	-	-	-	-	-
	43CU118	JZ719414	IIb	-	tmv resistance protein	148	2	0.000887	65.5%	7	F:transmembrane signaling receptor activity; P:defense response; P:apoptotic process; F:ATP binding; P:signal transduction; P:innate immune response; C:intrinsic to membrane		MDP0000122961	chr17	24177055	24184669	1e-75	281
	43CU118'	JZ719415	IIb	-	ent domain containing protein	133	20	8.55e-07	79.75%	2	P:metabolic process; F:oxidoreductase activity	-	MDP0000144055	chr12	6287361	6291373	1e-65	248
	43DU149	JZ719416	IIb	+	peroxidase	168	20	1.08e-08	94.3%	4	F:heme binding; F:peroxidase activity; P:oxidation-reduction process; P:response to oxidative stress	EC:1.11.1.7	MDP0000642832	chr10	4407085	4407708	2e-56	218
	43DU149'	JZ719417	IIb	+	nucleotide binding site leucine-rich repeat disease resistance protein	169	20	9.93e-05	70.3%	3	P:defense response; P:apoptotic process; F:ATP binding		MDP0000261612	chr2	33184804	33187104	5e-69	260
	43GU201	JZ719418	IIb	-	gem-like protein 5	281	20	1.55e-43	83.9%	2	F:molecular_function; P:biological_process		MDP0000169913	chr13	15870834	15872729	1e-156	549
	44AU5		IIb	+	coat protein	346	20	1.34e-35	84.2%	2	F:structural molecule activity; C:viral capsid	-	---NA---	-	-	-	-	-
	44AU9	JZ719419	IIb	+	LRR receptor kinase-like protein	415	20	5.39e-20	75.55%	8	C:plasma membrane; P:protein phosphorylation; F:ATP binding; F:G-protein coupled receptor kinase activity; C:integral to membrane; C:nucleus; C:cytosol; P:transmembrane receptor protein tyrosine kinase signaling pathway	EC:2.7.11.16	MDP0000203534	chr9	17051527	17056445	0.0	823
	44BU49	JZ719420	IIb	+	---NA---	132	0			0	-		MDP0000219364	chr6	22463144	22465253	1e-56	218
	44BU49'	JZ719421	IIb	+	---NA---	132	0			0	-		---NA---	-	-	-	-	-
Contig 25	44CU65	JZ719422	IIb	+	---NA---	191	0			0	-		MDP0000238047	chr2	24208666	24217547	2e-47	188
	44DU105	JZ719423	IIb	-	---NA---	358	0			0	-		MDP0000339213	chr3	26014247	26019800	2e-30	133
	44DU105'	JZ719424	IIb	-	skp1-like protein 1	351	20	1.06e-21	99.4%	1	P:ubiquitin-dependent protein catabolic process	-	MDP0000278340	chr12	20971612	20978268	5e-80	297
	44GU169	JZ719425	IIb	+	2-cys peroxiredoxin bas1	356	20	2.39e-72	97.35%	5	P:cell redox homeostasis; F:peroxiredoxin activity; F:peroxidase activity; P:oxidation-reduction process; C:chloroplast	EC:1.11.1.15; EC:1.11.1.7	MDP0000320612	chr12	3349375	3353274	0.0	684
	44GU173	JZ719426	IIb	+	probable pectinesterase pectinesterase inhibitor 51-like	179	20	7.52e-27	87.0%	8	C:plant-type cell wall; P:cell wall modification; C:plasma membrane; F:pectinesterase activity; F:aspartyl esterase activity; C:chloroplast; F:enzyme inhibitor activity; P:negative regulation of catalytic activity	EC:3.1.1.11	MDP0000196867	chr2	27933602	27936250	7e-93	339
	44GU182	JZ719427	IIb	-	lysosomal Pro-X carboxypeptidase-like	106	4	6e-13	0.82	2	F:serine-type peptidase activity; P:proteolysis	-	MDP0000254490	chr11	13759810	13760702	3e-29	127
	44HU197	JZ719428	IIb	+	---NA---	202	0			0	-		MDP0000320559	chr11	34036164	34039306	1e-104	379
	44HU197'	JZ719429	IIb	+	---NA---	208	0			0	-		MDP0000163007	chr16	1636635	1638416	5e-51	200
	44HU205		IIb	+	ribosomal protein s15a	111	20	5.38e-08	97.15%	3	C:ribosome; F:structural constituent of ribosome; P:translation	-	MDP0000297746	chr1	16979813	16994212	0.021	38.2
	44HU210	JZ719430	IIb	-	---NA---	99	0			0	-		---NA---	-	-	-	-	-
	44HU210'	JZ719431	IIb	-	---NA---	91	0			0	-		MDP0000310109	chr7	20108675	20111610	1e-09	61.9
	45BU21	JZ719432	IIb	+	l-ascorbate oxidase homolog	438	20	2.27e-57	87.15%	4	F:pectinesterase activity; F:copper ion binding; F:L-ascorbate oxidase activity; P:oxidation-reduction process	EC:3.1.1.11; EC:1.10.3.3	MDP0000459304	chr8	472590	480712	0.0	668
	45BU21'	JZ719433	IIb	+	---NA---	535	0			0	-		---NA---	-	-	-	-	-
	45BU29		IIb	-	coat protein	326	20	6.34e-34	86.55%	2	F:structural molecule activity; C:viral capsid	-	---NA---	-	-	-	-	-
	45DU89	JZ719434	IIb	+	---NA---	136	0			0	-		---NA---	-	-	-	-	-
	45FU129	JZ719435	IIb	+	---NA---	119	0			0	-		MDP0000917419	chr4	10874518	10876220	3e-26	117
	45FU129'	JZ719436	IIb	+	---NA---	98	0			0	-		MDP0000222520	chr6	2765482	2766294	2e-48	190
	45FU134	JZ719437	IIb	-	---NA---	322	0			0	-		MDP0000244172	chr15	47002807	47004874	4e-37	155
	45HU165	JZ719438	IIb	-	hypothetical protein	495	1	0.044	82.0%	0	-		MDP0000302730	chr1	5260978	5273128	1e-50	200
	45HU181	JZ719439	IIb	+	uroporphyrinogen decarboxylase	423	20	8.72e-82	93.8%	4	F:uroporphyrinogen decarboxylase activity; C:chloroplast envelope; P:chlorophyll biosynthetic process; C:chloroplast stroma	EC:4.1.1.37	MDP0000364293	chr4	3077991	3080671	0.0	839
	45HU181'	JZ719440	IIb	+	peroxisomal membrane 22 kda (mpv17 pmp22) family protein	422	8	1.26e-14	56.0%	4	C:integral to membrane; F:molecular_function; C:chloroplast; P:biological_process		MDP0000772476	unanchored	67172334	67173951	0.0	755
	46AU10		IIb	-	coat protein	332	20	9.4e-71	99.95%	2	F:structural molecule activity; C:viral capsid	-	---NA---	-	-	-	-	-
	46AU25	JZ719441	IIb	+	rna polymerase ii-associated protein	192	14	1.23e-06	67.14%	1	F:binding		MDP0000193095	chr10	6912921	6919748	1e-100	365
	46CU45	JZ719442	IIb	+	nadh dehydrogenase subunit 2	586	20	3.27e-125	97.3%	7	C:mitochondrial inner membrane; C:respiratory chain; F:NADH dehydrogenase (ubiquinone) activity; P:transport; C:integral to membrane; P:ATP synthesis coupled electron transport; P:photosynthesis, light reaction	EC:1.6.5.3	---NA---	-	-	-	-	-
	46CU45'	JZ719443	IIb	+	sec14 cytosolic factor	589	20	4.22e-42	63.45%	3	P:transport; C:intracellular; F:transporter activity		MDP0000413447	chr8	1677925	1685517	0.0	726
	46CU53	JZ719444	IIb	+	retrotransposon ty1-copia subclass	298	20	1.06e-06	51.65%	6	F:nucleic acid binding; P:DNA integration; F:zinc ion binding; F:DNA binding; C:plastid; P:DNA recombination		---NA---	-	-	-	-	-
	46CU53'	JZ719445	IIb	+	photosystem ii subunit r	300	20	5.11e-20	87.6%	3	P:photosystem II oxygen evolving complex assembly; C:chloroplast thylakoid membrane; C:oxygen evolving complex	-	MDP0000322680	chr5	21634826	21636581	2e-85	315
	46CU61	JZ719446	IIb	+	zgc:158463 protein	273	20	8.57e-29	74.2%	3	F:molecular_function; P:biological_process; C:cellular_component		---NA---	-	-	-	-	-
	46EU117	JZ719447	IIb	+	---NA---	245	0			0	-		MDP0000313460	chr3	5407721	5409109	1e-73	276
	46EU122	JZ719448	IIb	-	abc transporter g family member 11-like	693	20	4.41e-102	81.7%	4	F:organic phosphonate transmembrane-transporting ATPase activity; P:ATP catabolic process; F:ATP binding; C:membrane	EC:3.6.3.28	MDP0000150931	chr5	30082783	30087144	0.0	1374
	46EU137	JZ719449	IIb	+	---NA---	270	0			0	-		MDP0000229527	chr15	27391742	27407584	4e-52	204
	47AU25	JZ719450	IIb	+	magnesium chelatase h subunit	189	20	1.45e-28	97.9%	6	F:binding; F:magnesium chelatase activity; P:chlorophyll biosynthetic process; C:magnesium chelatase complex; C:chloroplast inner membrane; C:mitochondrion	EC:6.6.1.1	MDP0000156301	chr15	6973852	6978852	8e-93	339
Contig 21	47BU29	JZ719451	IIb	+	sec14 cytosolic factor family protein	245	20	5.07e-37	85.85%	5	C:integral to membrane; C:chloroplast; P:transport; C:plasma membrane; F:transporter activity	-	MDP0000459378	chr15	42248302	42250270	1e-133	474
	47BU53	JZ719452	IIb	+	---NA---	165	0			0	-		---NA---	-	-	-	-	-
	47CU101	JZ719453	IIb	+	---NA---	200	0			0	-		---NA---	-	-	-	-	-
	47CU101'	JZ719454	IIb	+	---NA---	200	0			0	-		MDP0000950987	chr9	27567489	27568265	4e-64	244
	47FU117	JZ719455	IIb	+	transcriptional corepressor leunig	341	20	7.51e-46	89.75%	5	P:flower development; P:mucilage extrusion from seed coat; F:protein heterodimerization activity; P:negative regulation of transcription, DNA-dependent; C:nucleus	-	MDP0000215349	chr15	4111215	4116000	1e-133	474
	48BU5	JZ719456	IIb	+	---NA---	88	0			0	-		MDP0000120543	chr10	15678943	15681199	1e-43	174
Contig 23	49CU13	JZ719457	IIb	+	---NA---	156	0			0	-		MDP0000295908	chr9	4585826	4587577	3e-79	293
Contig 15	49HU133	JZ719458	IIb	+	glutamate-1-semialdehyde- -aminomutase	499	20	7.98e-58	91.65%	9	C:chloroplast envelope; F:pyridoxal phosphate binding; F:glutamate-1-semialdehyde 2,1-aminomutase activity; F:protein binding; P:chlorophyll biosynthetic process; C:chloroplast stroma; F:transaminase activity; C:apoplast; P:response to light stimulus	EC:5.4.3.8; EC:2.6.1.0	MDP0000315935	chr6	17042386	17044961	0.0	674
	49HU133'	JZ719459	IIb	+	beta-glucosidase 12-like isoform 1	493	20	2.86e-66	88.4%	3	P:carbohydrate metabolic process; F:cation binding; F:beta-glucosidase activity	EC:3.2.1.21	MDP0000772476	unanchored	67172334	67173951	0.0	967
	51DU17	JZ719460	IIb	+	cytochrome p450	512	20	3.91e-102	94.45%	5	F:heme binding; C:integral to membrane; F:electron carrier activity; F:flavonoid 3'-monooxygenase activity; P:oxidation-reduction process	EC:1.14.13.21	MDP0000836708	chr15	45766576	45767753	0.0	995
	51DU17'	JZ719461	IIb	+	uncharacterized protein	515	20	7.14e-40	58.25%	3	F:molecular_function; P:biological_process; C:cellular_component		MDP0000596253	chr4	14355466	14364287	0.0	1013
	51DU33	JZ719462	IIb	+	proline dehydrogenase	229	20	3.64e-08	81.85%	7	P:glutamate biosynthetic process; P:response to water deprivation; P:proline catabolic process; P:response to osmotic stress; F:proline dehydrogenase activity; C:mitochondrion; P:oxidation-reduction process	EC:1.5.99.8	MDP0000189960	chr12	4124262	4126755	1e-104	379
	51DU33'	JZ719463	IIb	+	predicted protein [Populus trichocarpa]	227	5	9.53e-06	77.8%	0	-		MDP0000322577	chr6	15911706	15912776	1e-119	426
	51DU42	JZ719464	IIb	-	---NA---	186	0			0	-		---NA---	-	-	-	-	-
	51DU42'	JZ719465	IIb	-	---NA---	188	0			0	-		MDP0000318264	chr3	7900389	7905507	7e-13	73.8
	51DU53	JZ719466	IIb	+	---NA---	134	0			0	-		---NA---	-	-	-	-	-
	51DU53'	JZ719467	IIb	+	---NA---	136	0			0	-		MDP0000945035	chr7	8132406	8134808	5e-44	176
	51FU101	JZ719468	IIb	+	---NA---	124	0			0	-		---NA---	-	-	-	-	-
	51GU105	JZ719469	IIb	+	elongation factor 1-gamma	501	20	5.92e-78	96.1%	4	F:translation elongation factor activity; C:eukaryotic translation elongation factor 1 complex; P:translational elongation; F:transferase activity	-	MDP0000580605	unanchored	104520845	104522016	0.0	749
	51GU105'	JZ719470	IIb	+	light-harvesting complex i chlorophyll a b binding protein 1	507	20	3.28e-96	88.55%	14	C:photosystem I; P:response to red light; F:chlorophyll binding; C:light-harvesting complex; C:integral to membrane; F:metal ion binding; P:protein-chromophore linkage; C:chloroplast envelope; P:response to blue light; P:photosynthesis, light harvesting in photosystem I; C:chloroplast thylakoid membrane; C:photosystem II; C:plastoglobule; P:response to far red light	-	MDP0000222941	chr10	4901735	4902957	0.0	779
	51HU129	JZ719471	IIb	+	---NA---	412	0			0	-		MDP0000193447	chr14	5557669	5561151	0.0	789
	51HU129'	JZ719472	IIb	+	tocopherol cyclase	418	20	3.8e-76	89.9%	12	P:response to oxidative stress; P:fatty acid metabolic process; P:chlorophyll metabolic process; P:vitamin E biosynthetic process; P:response to temperature stimulus; F:tocopherol cyclase activity; C:chloroplast inner membrane; C:plastoglobule; P:regulation of defense response; P:xanthophyll metabolic process; P:response to high light intensity; P:phloem sucrose loading	-	MDP0000123045	chr8	14640096	14644175	1e-102	371
	52BU6	JZ719473	IIb	-	---NA---	53	0			0	-		---NA---	-	-	-	-	-
	52BU15	JZ719474	IIb	+	xyloglucan endotransglucosylase hydrolase protein 9	247	20	5.7e-30	93.6%	6	F:hydrolase activity, hydrolyzing O-glycosyl compounds; P:cellular glucan metabolic process; C:endomembrane system; C:apoplast; C:cell wall; F:xyloglucan:xyloglucosyl transferase activity	EC:3.2.1.0; EC:2.4.1.207	MDP0000378203	chr17	7006068	7008420	1e-102	371
	52BU15'	JZ719475	IIb	+	lhca2 protein	246	20	9.67e-19	97.45%	9	F:metal ion binding; C:photosystem I antenna complex; C:light-harvesting complex; P:photosynthesis, light harvesting in photosystem I; C:photosystem II; P:protein-chromophore linkage; F:chlorophyll binding; C:integral to membrane; C:chloroplast thylakoid membrane	-	MDP0000309014	chr13	8265920	8269493	2e-66	252
	52DU25	JZ719476	IIb	+	glycine-rich protein	155	20	2.01e-08	75.4%	4	P:biological_process; C:cellular_component; F:molecular_function; C:plasma membrane		---NA---	-	-	-	-	-
	52DU61	JZ719477	IIb	-	photosystem ii core complex proteins chloroplastic-like	185	7	0.00644	69.0%	4	C:photosystem II; C:integral to membrane; P:photosynthesis; F:manganese ion binding		MDP0000785123	chr13	7235932	7236366	2e-62	238
	52DU61'	JZ719478	IIb	-	calcineurin b-like protein 10	185	16	1.45e-08	65.75%	6	P:hyperosmotic salinity response; C:plant-type vacuole membrane; C:plasma membrane; F:protein binding; F:calcium ion binding; P:regulation of ion homeostasis	-	MDP0000186655	chr8	5127385	5130137	2e-96	351
	52FU73	JZ719479	IIb	+	transcription factor lhy	748	20	4.25e-49	71.8%	2	C:nucleus; F:DNA binding		MDP0000287992	chr1	12548521	12556068	0.0	1459
	52FU73'	JZ719480	IIb	+	udp-sulfoquinovose synthase	742	20	7.2e-163	95.3%	8	F:sulfotransferase activity; P:glycolipid biosynthetic process; P:sulfolipid biosynthetic process; P:cellular response to phosphate starvation; F:UDPsulfoquinovose synthase activity; F:coenzyme binding; C:chloroplast; F:zinc ion binding	EC:2.8.2.0; EC:3.13.1.1	MDP0000188286	chr15	718110	719667	0.0	1443
	53DU53	JZ719481	IIb	+	---NA---	97	0			0	-		---NA---	-	-	-	-	-
	53DU34	JZ719482	IIb	-	cytochrome p450	666	20	4.36e-75	83.85%	4	F:heme binding; F:electron carrier activity; P:oxidation-reduction process; F:N-methylcoclaurine 3'-monooxygenase activity	EC:1.14.13.71	MDP0000322668	chr2	1202297	1208539	0.0	938
	53HU89	JZ719483	IIb	+	zf-hd homeobox protein at4g24660-like	331	7	0.00624	73.43%	1	F:DNA binding		MDP0000462091	chr15	37606825	37607646	0.0	656
	53HU89'	JZ719484	IIb	+	phosphatidylinositol n-acetylglucosaminyltransferase subunit gpi1	345	19	1.66e-22	65.42%	3	F:transferase activity, transferring glycosyl groups; P:GPI anchor biosynthetic process; C:membrane	-	MDP0000213980	chr5	25064964	25070407	1e-108	391
	54CU1	JZ719485	IIb	+	at1g75240-like partial	775	20	1.09e-47	59.1%	4	P:transcription, DNA-dependent; F:sequence-specific DNA binding transcription factor activity; F:DNA binding; C:nucleus	-	MDP0000614531	chr12	21949138	21950190	0.0	1499
	54CU21	JZ719486	IIb	+	glutathione s-transferase-like partial	190	19	1.09e-06	81.74%	1	F:glutathione transferase activity	EC:2.5.1.18	MDP0000315009	chr8	528244	536070	2e-90	331
	54DU45	JZ719487	IIb	+	hypothetical protein, partial [Arachis diogoi]	425	20	3.99e-35	72.6%	4	F:heme binding; F:monooxygenase activity; P:oxidation-reduction process; F:electron carrier activity	-	MDP0000813091	chr14	26617689	26618385	2e-77	289
Contig 2	54DU45'	JZ719488	IIb	+	oxygen-evolving enhancer protein chloroplastic-like	421	20	5.38e-54	92.8%	7	C:extrinsic to membrane; F:calcium ion binding; P:photosynthesis; C:chloroplast thylakoid membrane; C:oxygen evolving complex; P:oxidation reduction; F:2-alkenal reductase activity	EC:1.3.1.74	MDP0000361338	chr9	11143662	11145118	0.0	634
	54FU61	JZ719489	IIb	+	senescence-associated protein	393	20	1.07e-31	69.5%	0	-		MDP0000614624	chr12	26566739	26566915	0.005	42.1
	54HU85	JZ719490	IIb	+	little protein 1	259	20	4.85e-32	85.6%	0	-		MDP0000140815	chr9	29020695	29020922	1e-116	418
	54HU93	JZ719491	IIb	+	alpha-expansin 4	190	20	4.23e-31	97.2%	3	C:extracellular region; C:membrane; P:plant-type cell wall organization	-	MDP0000410264	chr4	12590262	12593145	1e-102	369
	55CU50	JZ719492	IIb	-	MYB domain class transcription factor	135	14	2e-21	100.0%	2	C:nucleus; F:DNA binding	-	MDP0000159011	chr9	28963951	28965058	2e-71	268
Contig 8	55DU61	JZ719493	IIb	+	prunasin hydrolase	307	9	3.67e-10	68.4%	9	F:hydrolase activity, hydrolyzing O-glycosyl compounds; F:prunasin beta-glucosidase activity; F:hydrolase activity; P:metabolic process; P:carbohydrate metabolic process; F:cation binding; F:hydrolase activity, acting on glycosyl bonds; F:catalytic activity; F:beta-glucosidase activity		MDP0000047589	chr11	9245252	9248475	2e-29	129
Contig 8	55DU65	JZ719494	IIb	+	prunasin hydrolase	307	11	6.04e-11	69.5%	9	F:hydrolase activity, hydrolyzing O-glycosyl compounds; F:prunasin beta-glucosidase activity; F:hydrolase activity; P:metabolic process; P:carbohydrate metabolic process; F:cation binding; F:hydrolase activity, acting on glycosyl bonds; F:catalytic activity; F:beta-glucosidase activity		MDP0000047589	chr11	9245252	9248475	1e-31	137
	55EU86	JZ719495	IIb	-	---NA---	147	0			0	-		---NA---	-	-	-	-	-
	55EU86'	JZ719496	IIb	-	---NA---	145	0			0	-		---NA---	-	-	-	-	-
	55FU117	JZ719497	IIb	+	adipor-like receptor cg5315-like	146	20	5.62e-17	82.85%	5	P:response to hormone stimulus; C:integral to membrane; P:response to salt stress; F:receptor activity; P:response to sucrose stimulus	-	MDP0000372160	chr15	9091100	9096937	1e-75	281
	55HU125	JZ719498	IIb	+	rna recognition motif-containing protein	215	20	1.02e-25	77.25%	6	F:RNA binding; C:ribonucleoprotein complex; C:chloroplast envelope; C:nucleus; F:nucleotide binding; C:chloroplast stroma	-	MDP0000941113	chr7	19023181	19024299	1e-117	420
	55HU125'	JZ719499	IIb	+	---NA---	211	0			0	-		MDP0000435342	chr2	5628639	5633233	2e-41	168
	56AU5	JZ719500	IIb	+	aquaporin pip	204	20	1.54e-15	92.5%	3	P:transmembrane transport; C:integral to membrane; F:transporter activity	-	MDP0000196802	chr3	10274376	10275865	2e-19	95.6
Contig 14	56AU5'	JZ719501	IIb	+	uroporphyrinogen decarboxylase	220	20	8.84e-18	92.75%	4	F:uroporphyrinogen decarboxylase activity; C:chloroplast envelope; P:chlorophyll biosynthetic process; C:chloroplast stroma	EC:4.1.1.37	MDP0000270629	chr1	21762890	21765653	9e-59	226
	56AU25	JZ719502	IIb	+	cytochrome p450 liketbp	349	20	6.12e-38	94.2%	1	C:mitochondrion	-	MDP0000803090	chr11	25503614	25505726	1e-46	186
	56AU29	JZ719503	IIb	+	chitinase-like protein 2	292	20	3.16e-53	91.5%	3	F:chitinase activity; P:cell wall macromolecule catabolic process; P:chitin catabolic process	EC:3.2.1.14	MDP0000701077	chr15	13191297	13193036	1e-162	571
	56AU29'	JZ719504	IIb	+	wd repeat-containing protein 26-like	288	20	1.61e-31	86.05%	1	F:nucleotide binding	-	MDP0000230709	chr17	11397926	11401848	1e-123	440
	56AU33	JZ719505	IIb	+	granule-bound starch synthase	209	20	1.83e-38	99.8%	2	P:glycogen biosynthetic process; F:starch synthase activity	EC:2.4.1.21	MDP0000247496	chr7	19000769	19007755	1e-114	410
	56AU33'	JZ719506	IIb	+	nbs-lrr resistance protein	208	20	3.62e-31	80.5%	2	P:apoptotic process; F:ATP binding	-	MDP0000266706	chr1	28904085	28906094	1e-115	412
	56AU41	JZ719507	IIb	+	chlorophyll a b binding	161	20	1.16e-15	86.05%	8	F:metal ion binding; P:photosynthesis, light harvesting; C:photosystem II; P:protein-chromophore linkage; F:chlorophyll binding; C:integral to membrane; C:photosystem I; C:chloroplast thylakoid membrane	-	MDP0000784451	chr17	24447645	24448442	4e-85	313
	56DU73	JZ719508	IIb	+	photosystem ii protein	383	20	3.33e-19	72.7%	3	C:thylakoid; C:membrane; C:plastid	-	MDP0000430367	unanchored	59633567	59635958	0.0	726
	56DU73'	JZ719509	IIb	+	xylem serine proteinase 1	395	20	6.8e-12	64.2%	2	P:metabolic process; F:hydrolase activity	-	MDP0000242878	chr2	11868358	11869949	1e-103	375
	56DU75	JZ719510	IIb	+	cytochrome p450	312	20	4.92e-12	67.45%	3	F:monooxygenase activity; F:iron ion binding; C:mitochondrion	-	MDP0000176383	chr10	12272979	12275604	7e-76	283
	4AU21	JZ719511	IIa	+	---NA---	188	0			0	-		MDP0000308297	chr12	17423909	17426187	1e-20	99.6
	4AU21'		IIa	+	conserved protein	191	20	2.22e-20	82.0%	0	-		MDP0000499035	chr5	8806872	8807658	3e-06	52.0
	10FU#		IIa	+	conserved protein	193	20	5.06e-18	71.75%	0	-		---NA---	-	-	-	-	-
	14BU73	JZ719512	IIa	+	---NA---	78	0			0	-		---NA---	-	-	-	-	-
	14GU213	JZ719513	IIa	+	TMV resistance protein N-like	549	11	3e-23	52.0%	16	F:transmembrane signaling receptor activity; P:signal transduction; P:innate immune response; C:intrinsic to membrane; F:kinase activity; F:ATP binding; F:protein kinase activity; P:phosphorylation; F:transferase activity; F:receptor activity; F:nucleotide binding; P:protein phosphorylation; F:protein serine/threonine kinase activity; P:defense response; P:apoptotic process; F:DNA binding		MDP0000222399	chr11	23571072	23573161	3e-85	315
Contig 16	14GU213'		IIa	+	cell wall-associated hydrolase	540	20	3.12e-44	70.7%	3	F:hydrolase activity; F:kinase activity; P:phosphorylation	-	MDP0000327289	unanchored	22814426	22814573	2e-18	93.7
Contig 16	16EU114		IIa	+	cell wall-associated hydrolase	540	20	1.88e-44	70.7%	3	F:hydrolase activity; F:kinase activity; P:phosphorylation	-	MDP0000327289	unanchored	22814426	22814573	1e-20	101
Contig 10	22BU37	JZ719514	IIa	-	reticuline oxidase-like	143	20	1.67e-14	86.4%	3	F:FAD binding; F:reticuline oxidase activity; P:oxidation reduction	EC:1.21.3.3	MDP0000157943	chr14	10850550	10857326	3e-76	283
	33FU130	JZ719515	IIa	-	peroxisomal membrane protein PEX14-like	242	2	5e-08	0.46	2	C:peroxisome; C:membrane		MDP0000198500	chr14	24499884	24504015	2e-75	281
	33FU130'	JZ719516	IIa	-	Avr9/Cf-9 rapidly elicited protein	246	16	5e-14	0.5	4	F:molecular_function; P:biological_process; C:cellular_component; P:response to wounding		MDP0000920400	chr6	16126776	16127033	1e-137	488
	34AU#	JZ719517	IIa	+	cytochrome p450	612	20	5.52e-26	83.45%	3	F:ATP binding; F:oxidoreductase activity; F:iron ion binding	-	MDP0000275411	chr17	1123680	1125780	1e-101	369
	34AU#'	JZ719518	IIa	+	isovaleryl- dehydrogenase	604	20	1.35e-118	95.75%	6	F:flavin adenine dinucleotide binding; C:mitochondrial matrix; F:isovaleryl-CoA dehydrogenase activity; F:ATP binding; P:leucine catabolic process; P:oxidation-reduction process	EC:1.3.99.10	MDP0000225981	chr15	25045170	25051488	0.0	805
Contig 17	34BU33	JZ719519	IIa	+	e3 ubiquitin-protein ligase hos1-like	286	20	3e-31	81.75%	7	F:zinc ion binding; P:response to cold; F:ubiquitin-protein ligase activity; P:protein ubiquitination; P:negative regulation of transcription, DNA-dependent; C:cytoplasm; C:nucleus	EC:6.3.2.19	MDP0000587638	chr11	27369754	27370892	1e-160	563
	34BU38	JZ719520	IIa	-	deoxyhypusine synthase	272	20	0.118	64.1%	4	P:peptidyl-lysine modification to hypusine; F:transferase activity; F:deoxyhypusine synthase activity; P:deoxyhypusine biosynthetic process from spermidine		MDP0000150783	chr13	32073066	32074876	2e-04	46.1
	34BU38'	JZ719521	IIa	-	beta-amylase 7-like	269	19	3.37e-06	67.84%	2	P:metabolic process; F:hydrolase activity	-	MDP0000193840	unanchored	19363400	19367244	3e-59	228
Contig 17	34CU73	JZ719522	IIa	+	e3 ubiquitin-protein ligase hos1-like	286	20	3e-31	81.75%	7	F:zinc ion binding; P:response to cold; F:ubiquitin-protein ligase activity; P:protein ubiquitination; P:negative regulation of transcription, DNA-dependent; C:cytoplasm; C:nucleus	EC:6.3.2.19	MDP0000587638	chr11	27369754	27370892	1e-160	563
	34EU#2	JZ719523	IIa	+	12-oxophytodienoate reductase	507	20	6.91e-96	90.85%	5	P:jasmonic acid biosynthetic process; P:response to wounding; F:12-oxophytodienoate reductase activity; F:FMN binding; P:oxidation-reduction process	EC:1.3.1.42	MDP0000120430	chr15	42532082	42535097	0.0	985
	34CU77	JZ719524	IIa	+	pentatricopeptide repeat-containing protein	251	11	0.000252	83.27%	1	F:binding	-	MDP0000313879	chr5	292563	298974	6e-45	180
	34CU77'	JZ719525	IIa	+	u4 tri-snrnp-associated protein 3	252	20	4.95e-10	89.3%	1	C:cytosol	-	MDP0000138170	chr13	34284635	34285165	2e-54	212
	34CU81	JZ719526	IIa	+	---NA---	235	0			0	-		MDP0000173463	unanchored	66850677	66856044	1e-116	416
	34CU81'	JZ719527	IIa	+	nadp-dependent oxidoreductase p2	234	20	2.62e-37	89.65%	9	C:cytoplasm; P:response to oxidative stress; F:(+)-pulegone reductase, (-)-menthone as substrate, activity; F:NADPH binding; F:(+)-pulegone reductase, (+)-isomenthone as substrate, activity; F:zinc ion binding; P:oxidation-reduction process; P:terpene metabolic process; F:2-alkenal reductase [NAD(P)] activity	EC:1.3.1.81; EC:1.3.1.74	MDP0000295441	chr15	10783230	10787799	1e-122	436
	34EU121	JZ719528	IIa	+	conserved hypothetical protein [Ricinus communis]	335	20	6.89e-37	64.25%	4	F:molecular_function; P:biological_process; C:cellular_component; C:plastid		MDP0000300924	unanchored	13727949	13729771	0.0	664
	34FU145	JZ719529	IIa	+	senescence-associated protein din1	452	20	2.06e-47	94.25%	2	C:chloroplast thylakoid membrane; P:aging	-	MDP0000207557	chr1	28481295	28482584	1e-119	428
	34FU145'	JZ719530	IIa	+	disease resistance protein	448	13	5.45e-29	53.92%	9	F:transmembrane signaling receptor activity; P:defense response; P:apoptotic process; F:ATP binding; P:signal transduction; P:innate immune response; C:intrinsic to membrane; F:nucleotide binding; F:nucleoside-triphosphatase activity		MDP0000284090	unanchored	33643566	33657170	0.0	718
	35HU57	JZ719531	IIa	+	ring finger	396	20	8.82e-36	67.35%	1	F:metal ion binding	-	MDP0000287328	chr14	24781689	24787446	0.0	698
	36CU59	JZ719532	IIa	+	---NA---	133	0			0	-		MDP0000316445	chr8	23107147	23113699	3e-39	161
	36CU59'	JZ719533	IIa	+	metallocarboxypeptidase inhibitor	129	3	4.96e-12	96.0%	1	C:chloroplast	-	---NA---	-	-	-	-	-
	36CU75	JZ719534	IIa	+	---NA---	79	0			0	-		---NA---	-	-	-	-	-
	38BU1	JZ719535	IIa	+	ndr1 hin1-like protein	333	14	2.26e-11	80.5%	3	P:phosphorelay signal transduction system; F:phosphorelay response regulator activity; P:regulation of transcription, DNA-dependent	-	MDP0000248765	chr7	25766486	25774676	2e-70	266
	38BU9	JZ719536	IIa	+	squamosa promoter-binding-like protein 16-like	232	20	5.4e-17	69.0%	2	C:nucleus; F:DNA binding		MDP0000176265	chr16	6527058	6528203	1e-124	444
	38BU17	JZ719537	IIa	+	calmodulin-like protein	196	19	1.08e-08	69.63%	6	F:calcium ion binding; P:oxidation-reduction process; F:oxidoreductase activity; F:2-alkenal reductase [NAD(P)] activity; C:chloroplast; P:biological_process		MDP0000256624	chr8	3794860	3800332	2e-62	238
	38BU17'	JZ719538	IIa	+	---NA---	199	0			0	-		---NA---	-	-	-	-	-
	38BU21	JZ719539	IIa	+	---NA---	183	0			0	-		MDP0000165255	chr9	3203658	3208500	2e-04	46.1
	38CU37	JZ719540	IIa	+	cysteine-rich receptor-like protein kinase 29-like	421	20	1.19e-18	70.3%	3	P:phosphorylation; F:protein kinase activity; F:nucleotide binding	-	MDP0000251098	chr8	11729816	11731829	0.0	831
Contig 11	38CU37'	JZ719541	IIa	+	protochlorophyllide reductase b	422	20	2.25e-66	77.5%	5	F:binding; F:protochlorophyllide reductase activity; P:cellular metabolic process; C:plastid; P:oxidation reduction	EC:1.3.1.33	MDP0000171795	chr3	26822080	26823876	1e-159	561
	38DU69	JZ719542	IIa	+	---NA---	278	0			0	-		MDP0000500737	chr4	3100651	3101262	1e-112	402
	38GU118	JZ719543	IIa	+	thylakoid lumenal kda chloroplast	291	20	1.19e-47	88.65%	6	C:chloroplast photosystem II; C:chloroplast thylakoid lumen; C:extrinsic to membrane; F:calcium ion binding; P:photosynthesis; C:oxygen evolving complex	-	MDP0000203624	chr1	17072291	17074630	1e-159	561
	38GU118'	JZ719544	IIa	+	aspartic proteinase-like protein	293	20	3.93e-33	77.1%	5	C:anchored to membrane; P:proteolysis; F:aspartic-type endopeptidase activity; F:protein binding; C:plasma membrane	EC:3.4.23.0	MDP0000663501	chr11	33498664	33500082	1e-160	565
	39AU1	JZ719545	IIa	+	---NA---	319	0			0	-		MDP0000189018	chr6	22327355	22329056	7e-36	151
	39GU181	JZ719546	IIa	+	---NA---	346	0			0	-		MDP0000230071	chr17	8063660	8065736	2e-36	153
	39GU189	JZ719547	IIa	-	light-regulated protein	122	14	3.29E-10	78.1%	0	-		---NA---	-	-	-	-	-
	40DU41	JZ719548	IIa	+	---NA---	299	0			0	-		MDP0000055896	chr4	13276853	13278045	3e-59	228
	41BU13	JZ719549	IIa	+	low affinity sulfate transporter 3-like	355	20	3.34e-15	83.5%	4	C:integral to membrane; F:secondary active sulfate transmembrane transporter activity; P:sulfate transport; P:transmembrane transport	-	MDP0000866256	chr5	8801734	8802627	3e-07	56.0
	41CU29	JZ719550	IIa	+	f-box protein	236	20	3.8e-10	60.05%	0	-		MDP0000306587	chr5	495053	497212	1e-131	468
	41CU29'	JZ719551	IIa	+	protein bonzai 3-like	237	20	1.89e-27	83.45%	4	F:calcium-dependent phospholipid binding; P:positive regulation of cellular defense response; P:negative regulation of cell death; P:cellular homeostasis	-	MDP0000291236	chr6	7092616	7096090	1e-121	432
	41CU33	JZ719552	IIa	+	---NA---	139	0			0	-		---NA---	-	-	-	-	-
Contig 18	41EU57	JZ719553	IIa	+	chlorophyll a b binding protein	346	20	4.45e-20	97.85%	13	C:photosystem I; P:response to red light; F:chlorophyll binding; C:light-harvesting complex; C:integral to membrane; F:metal ion binding; P:protein-chromophore linkage; C:chloroplast envelope; P:response to blue light; C:chloroplast thylakoid membrane; C:photosystem II; P:response to far red light; P:photosynthesis, light harvesting	-	MDP0000708928	chr9	8940960	8942064	2e-82	305
	41EU61	JZ719554	IIa	+	microtubule-associated protein rp eb family member 1-like isoform 2	182	20	2.51e-23	87.25%	9	C:phragmoplast; P:positive gravitropism; F:microtubule binding; C:cortical microtubule, transverse to long axis; C:microtubule organizing center; C:preprophase band; P:thigmotropism; C:nucleus; C:spindle microtubule	-	MDP0000222713	chr6	20844200	20846707	3e-80	297
Contig 18	41EU#	JZ719555	IIa	+	chlorophyll a b binding protein	346	20	4.45e-20	97.75%	13	C:photosystem I; P:response to red light; F:chlorophyll binding; C:light-harvesting complex; C:integral to membrane; F:metal ion binding; P:protein-chromophore linkage; C:chloroplast envelope; P:response to blue light; C:chloroplast thylakoid membrane; C:photosystem II; P:response to far red light; P:photosynthesis, light harvesting	-	MDP0000708928	chr9	8940960	8942064	2e-82	305
	42AU1	JZ719556	IIa	+	nad-dependent epimerase dehydratase	440	20	1.83e-47	92.3%	8	P:defense response to bacterium; P:steroid biosynthetic process; F:3-beta-hydroxy-delta5-steroid dehydrogenase activity; F:copper ion binding; C:chloroplast stroma; C:thylakoid; C:apoplast; P:oxidation-reduction process	EC:1.1.1.145	---NA---	-	-	-	-	-
Contig 4	42AU1'	JZ719557	IIa	+	global transcription factor group	455	20	5.25e-16	49.75%	1	F:binding	-	MDP0000831483	chr9	1040145	1044065	1e-105	383
	42CU125	JZ719558	IIa	-	peroxin 6	186	20	5.5e-15	74.75%	4	P:protein import into peroxisome matrix; F:ATP binding; P:fatty acid beta-oxidation; F:ATPase activity	EC:3.6.1.3	MDP0000321191	chr11	34110502	34120516	1e-100	365
	42DU130	JZ719559	IIa	-	zinc finger family protein	282	20	5.73e-44	82.05%	1	F:zinc ion binding	-	MDP0000290488	chr15	20788088	20800322	1e-156	551
	42DU133	JZ719560	IIa	-	---NA---	122	0			0	-		MDP0000188563	chr10	10304860	10326280	4e-10	63.9
	42FU157	JZ719561	IIa	+	udp-glycosyltransferase 83a1	287	20	2.36e-29	74.5%	3	F:UDP-glycosyltransferase activity; F:transferase activity, transferring hexosyl groups; P:metabolic process	EC:2.4.1.0	MDP0000230836	chr9	3970959	3973156	1e-130	464
	42FU157'	JZ719562	IIa	+	Trafficking protein particle complex subunit 5-like	291	20	4e-27	96.0%	4	P:cGMP biosynthetic process; F:heme binding; F:guanylate cyclase activity; P:ER to Golgi vesicle-mediated transport	EC:4.6.1.2	MDP0000242664	chr2	1624393	1630816	1e-70	266
	43AU21	JZ719563	IIa	+	cytochrome p450	168	20	3.56e-19	83.7%	9	C:endoplasmic reticulum membrane; C:microsome; F:4-hydroxyphenylacetaldehyde oxime monooxygenase activity; P:fruit ripening; F:electron carrier activity; F:heme binding; C:integral to membrane; P:oxidation-reduction process; F:N-methylcoclaurine 3'-monooxygenase activity	EC:1.14.13.68; EC:1.14.13.71	MDP0000255636	chr3	24497682	24499647	4e-91	333
	43BU26	JZ719564	IIa	-	lrr receptor-like serine threonine-protein kinase gso1-like	222	20	2.56e-14	66.55%	0	-		MDP0000192349	unanchored	14724768	14727923	1e-105	381
	43BU33	JZ719565	IIa	+	---NA---	499	0			0	-		MDP0000169050	chr7	18655628	18661865	1e-122	438
	43BU33'	JZ719566	IIa	+	indole-3-acetic acid-amido synthetase	508	20	8.92e-98	91.85%	2	P:response to auxin stimulus; P:response to light stimulus	-	MDP0000873893	chr5	26384356	26386386	0.0	1003
	43BU73	JZ719567	IIa	+	atp-dependent rna	122	20	3.43e-12	95.6%	8	F:ATP-dependent RNA helicase activity; F:nucleic acid binding; P:RNA splicing; F:ATP binding; P:posttranscriptional gene silencing by RNA; C:endomembrane system; P:mRNA processing; P:embryo development ending in seed dormancy	-	---NA---	-	-	-	-	-
	43CU93	JZ719568	IIa	+	zinc finger ccch domain-containing protein 41	649	9	2.49e-42	67.11%	2	F:nucleic acid binding; F:metal ion binding	-	MDP0000279640	chr9	1634052	1638078	0.0	1267
	43CU125	JZ719569	IIa	+	---NA---	168	0			0	-		MDP0000322619	chr15	38005148	38011211	2e-12	71.9
	43CU125'		IIa	+	coat protein	173	20	5.15e-29	97.6%	2	F:structural molecule activity; C:viral capsid	-	---NA---	-	-	-	-	-
	43DU153	JZ719570	IIa	+	ribose-5-phosphate isomerase a	147	20	3.86e-11	81.35%	3	P:pentose-phosphate shunt, non-oxidative branch; F:ribose-5-phosphate isomerase activity; C:chloroplast	EC:5.3.1.6	MDP0000284538	chr10	24702651	24709489	3e-76	283
	43DU157	JZ719571	IIa	-	---NA---	140	0			0	-		MDP0000185915	unanchored	36751614	36752976	2e-27	121
	43FU193	JZ719572	IIa	+	hypothetical protein	189	6	0.0149	62.67%	0	-		---NA---	-	-	-	-	-
	44AU13	JZ719573	IIa	+	nac domain ipr003441	394	7	9.47e-18	58.14%	1	F:DNA binding		MDP0000852271	chr9	23115273	23118517	0.0	773
	44AU13'	JZ719574	IIa	+	sgt1	398	20	2.85e-80	73.0%	1	F:binding	-	MDP0000318031	chr7	24512962	24515662	0.0	777
	44CU93	JZ719575	IIa	+	Pyridoxal phosphate (PLP)-dependent transferases superfamily protein	218	20	9e-43	96.0%	4	F:pyridoxal phosphate binding; P:1-aminocyclopropane-1-carboxylate biosynthetic process; F:L-aspartate:2-oxoglutarate aminotransferase activity; F:1-aminocyclopropane-1-carboxylate synthase activity	EC:2.6.1.1; EC:4.4.1.14	MDP0000672454	chr12	24298133	24303862	1e-119	428
	44CU93'	JZ719576	IIa	+	protein far1-related sequence 10	220	20	7.95e-36	82.65%	6	F:NADP binding; F:glucose-6-phosphate dehydrogenase activity; P:glucose metabolic process; P:response to red or far red light; F:zinc ion binding; P:oxidation-reduction process	EC:1.1.1.49	MDP0000249284	chr10	32749247	32751501	1e-14	79.8
Contig 20	44EU118	JZ719577	IIa	-	cysteine proteinase	377	20	3.72e-50	74.55%	3	F:oxidoreductase activity; P:proteolysis; F:cysteine-type endopeptidase activity	EC:3.4.22.0	MDP0000477923	chr16	505429	506589	0.0	747
Contig 20	44EU122	JZ719578	IIa	-	cysteine proteinase	377	20	3.72e-50	74.55%	3	F:oxidoreductase activity; P:proteolysis; F:cysteine-type endopeptidase activity	EC:3.4.22.0	MDP0000477923	chr16	505429	506589	0.0	747
	44FU141	JZ719579	IIa	+	e3 sumo-protein ligase siz1-like	456	20	2.23e-65	83.5%	3	F:zinc ion binding; F:ligase activity; F:nucleic acid binding	-	MDP0000238536	chr7	20841760	20844276	1e-114	412
	44FU166	JZ719580	IIa	-	---NA---	155	0			0	-		MDP0000767304	chr17	2250174	2252203	1e-17	89.7
	44FU166'	JZ719581	IIa	-	acyl- -binding protein	158	20	6.44e-17	93.55%	2	P:transport; F:fatty-acyl-CoA binding	-	MDP0000305778	chr6	2115794	2116946	5e-66	250
	44GU177	JZ719582	IIa	+	---NA---	169	0			0	-		---NA---	-	-	-	-	-
Contig 15	44HU185	JZ719583	IIa	+	glutamate-1-semialdehyde- -aminomutase	499	20	7.96e-58	91.65%	9	C:chloroplast envelope; F:pyridoxal phosphate binding; F:glutamate-1-semialdehyde 2,1-aminomutase activity; F:protein binding; P:chlorophyll biosynthetic process; C:chloroplast stroma; F:transaminase activity; C:apoplast; P:response to light stimulus	EC:5.4.3.8; EC:2.6.1.0	MDP0000315935	chr6	17042386	17044961	0.0	674
	44HU189	JZ719584	IIa	+	myb-related protein 1	413	20	0.000421	69.7%	2	F:DNA binding; C:nucleus	-	MDP0000262747	chr7	22592717	22596553	1e-161	567
	44HU189'		IIa	+	structural constituent of ribosome	423	20	2.21e-07	71.8%	5	C:ribosome; F:structural constituent of ribosome; P:ribosome biogenesis; C:chloroplast; P:translation	-	MDP0000700350	chr17	850972	852290	1e-101	369
	45BU37	JZ719585	IIa	+	---NA---	178	0			0	-		MDP0000907482	chr7	25964132	25968294	7e-87	319
	45BU37'	JZ719586	IIa	+	---NA---	183	0			0	-		MDP0000613354	chr8	13794306	13799705	4e-05	48.1
	45CU57	JZ719587	IIa	+	hypothetical protein VITISV_040756 [Vitis vinifera]	167	6	0.00111	58.17%	3	F:metal ion binding; F:zinc ion binding; F:DNA binding		MDP0000296350	chr1	27930704	27936834	2e-90	331
	45CU57'	JZ719588	IIa	+	conserved hypothetical protein [Ricinus communis]	168	1	10.7	75.0%	0	-		MDP0000150022	chr12	31006774	31009681	2e-53	208
	45DU65	JZ719589	IIa	+	amino acid permease	375	20	2.27e-46	87.85%	3	C:integral to membrane; F:amino acid transmembrane transporter activity; P:basic amino acid transport	-	MDP0000790376	chr15	31910760	31912813	0.0	694
	45FU109	JZ719590	IIa	+	ring finger	396	20	8.36e-31	66.0%	1	F:metal ion binding	-	MDP0000248164	chr6	20031443	20037968	0.0	714
	45FU123	JZ719591	IIa	+	stearoyl-acyl carrier protein desaturase	309	20	2.52e-40	86.95%	5	P:fatty acid biosynthetic process; F:transition metal ion binding; F:acyl-[acyl-carrier-protein] desaturase activity; C:chloroplast; P:oxidation-reduction process	EC:1.14.19.2	MDP0000253638	chr12	31589796	31593741	1e-174	609
	46CU49	JZ719592	IIa	+	heat shock protein 70	525	20	8.68e-64	81.25%	12	F:KDEL sequence binding; P:protein folding; C:integral to membrane; C:chloroplast envelope; F:receptor activity; P:response to heat; F:ATP binding; C:cis-Golgi network; P:protein retention in ER lumen; P:response to cadmium ion; P:protein transport; C:endoplasmic reticulum	-	MDP0000283265	chr12	2430047	2433747	1e-75	283
	46CU57	JZ719593	IIa	+	polyubiquitin 2	283	20	4.86e-14	98.15%	2	C:nucleus; C:cytoplasm	-	MDP0000141893	chr12	4936674	4938832	2e-66	252
	46CU57'	JZ719594	IIa	+	cc-nbs-lrr resistance protein	287	20	1.2e-13	65.35%	3	P:defense response; P:apoptotic process; F:ATP binding		MDP0000268122	chr11	11298075	11301993	4e-83	307
Contig 21	47BU41	JZ719595	IIa	+	sec14 cytosolic factor family protein	293	20	4.53e-39	84.1%	5	C:integral to membrane; C:chloroplast; P:transport; C:plasma membrane; F:transporter activity	-	MDP0000459378	chr15	42248302	42250270	1e-134	478
	47BU41'	JZ719596	IIa	+	calmodulin	289	20	2.25e-46	98.55%	4	C:vacuolar membrane; F:calcium ion binding; F:protein binding; C:plasma membrane	-	MDP0000183898	chr7	11224230	11225629	1e-130	464
	47BU49	JZ719597	IIa	+	21 kda protein	223	20	1.7e-09	80.65%	3	F:pectinesterase activity; P:negative regulation of catalytic activity; F:pectinesterase inhibitor activity	EC:3.1.1.11	MDP0000854241	chr1	23975591	23976199	1e-121	434
	47BU49'	JZ719598	IIa	+	skp1-like protein	221	20	1.59e-22	94.3%	1	P:ubiquitin-dependent protein catabolic process	-	MDP0000306021	chr8	696705	697652	2e-78	291
Contig 21	47BU57	JZ719599	IIa	+	sec14 cytosolic factor family protein	245	20	1.33e-35	84.95%	5	C:integral to membrane; C:chloroplast; P:transport; C:plasma membrane; F:transporter activity	-	MDP0000459378	chr15	42248302	42250270	1e-131	466
	47CU77	JZ719600	IIa	+	---NA---	435	0			0	-		MDP0000119814	chr1	13599880	13607471	3e-51	202
Contig 3	47CU77'	JZ719601	IIa	+	ferredoxin-nadp+ reductase	434	20	4.91e-53	97.9%	16	P:transport; C:thylakoid lumen; F:poly(U) RNA binding; P:photosynthetic electron transport chain; F:NADPH dehydrogenase activity; F:electron transporter, transferring electrons within the noncyclic electron transport pathway of photosynthesis activity; P:defense response to bacterium; C:chloroplast envelope; F:ferredoxin-NADP+ reductase activity; F:protein binding; C:chloroplast thylakoid membran…	EC:1.6.99.1; EC:1.18.1.2	MDP0000811918	chr15	18027574	18030011	1e-166	585
	47FU125	JZ719602	IIa	+	heat shock protein 70	158	20	7.07e-15	86.3%	5	P:response to cadmium ion; F:ATP binding; P:response to xenobiotic stimulus; P:camera-type eye morphogenesis; P:response to heat	-	MDP0000314756	chr12	2470592	2473199	3e-58	224
	48DU21	JZ719603	IIa	+	thylakoid lumenal 17.9 kDa protein, chloroplastic	409	20	1e-75	0.78	1	C:chloroplast thylakoid lumen	-	MDP0000221145	chr6	17251583	17253075	0.0	795
	48FU48	JZ719604	IIa	+	atp-dependent rna helicase chl1	486	20	1.36e-25	74.1%	2	F:molecular_function; P:biological_process		MDP0000787725	chr17	16411442	16412059	1e-180	632
	48FU48'	JZ719605	IIa	+	psbP domain-containing protein	491	20	1.08e-46	86.55%	6	C:chloroplast thylakoid lumen; C:extrinsic to membrane; F:calcium ion binding; P:photosynthesis; C:chloroplast thylakoid membrane; C:oxygen evolving complex	-	MDP0000340790	chr15	4946767	4948969	0.0	753
	48HU69	JZ719606	IIa	+	cytochrome b561	376	20	4.78e-40	82.0%	5	F:carbon-monoxide oxygenase activity; C:cytoplasmic membrane-bounded vesicle; C:integral to membrane; C:vacuole; C:chloroplast	EC:1.2.2.4	MDP0000153630	chr1	25572415	25574049	0.0	745
	49EU45	JZ719607	IIa	+	vacuolar protein 8-like	337	20	9.5e-19	81.1%	2	F:ligase activity; F:binding	-	MDP0000472001	chr10	29231924	29233693	8e-82	303
	49EU45'	JZ719608	IIa	+	proton gradient regulation 5	332	20	1.27e-26	88.6%	5	P:response to water deprivation; P:response to high light intensity; F:electron carrier activity; P:photosynthetic electron transport in photosystem I; C:chloroplast thylakoid membrane	-	MDP0000236916	chr16	9611299	9612286	1e-151	535
	49EU65	JZ719609	IIa	+	PREDICTED: uncharacterized protein LOC100804644 [Glycine max]	207	1	97.1	62.0%	0	-		MDP0000189960	chr12	4124262	4126755	1e-104	379
	49FU82	JZ719610	IIa	-	lysosomal alpha-mannosidase-like	148	20	7.19e-17	87.6%	7	C:plant-type cell wall; F:alpha-mannosidase activity; F:carbohydrate binding; P:mannose metabolic process; C:vacuolar membrane; F:zinc ion binding; C:apoplast	EC:3.2.1.24	MDP0000274500	chr9	339263	344487	3e-79	293
Contig 10	49FU82'	JZ719611	IIa	-	reticuline oxidase-like	143	20	1.7e-13	86.65%	5	C:endomembrane system; F:FAD binding; F:reticuline oxidase activity; F:electron carrier activity; P:oxidation reduction	EC:1.21.3.3	MDP0000157943	chr14	10850550	10857326	5e-75	280
	51DU9	JZ719612	IIa	+	1-aminocyclopropane-1-carboxylate synthase	638	20	1.38e-145	94.55%	4	F:pyridoxal phosphate binding; P:1-aminocyclopropane-1-carboxylate biosynthetic process; F:transferase activity, transferring nitrogenous groups; F:1-aminocyclopropane-1-carboxylate synthase activity	EC:4.4.1.14	MDP0000123248	chr7	14200818	14204430	6e-04	46.1
	51DU37	JZ719613	IIa	+	aspartic proteinase nepenthesin-1	209	19	1.17e-07	69.74%	2	F:aspartic-type endopeptidase activity; P:proteolysis	EC:3.4.23.0	---NA---	-	-	-	-	-
	51DU37'	JZ719614	IIa	+	---NA---	207	0			0	-		---NA---	-	-	-	-	-
	51DU45	JZ719615	IIa	+	nitrate chlorate transporter	328	19	0.108	80.68%	6	P:oligopeptide transport; C:membrane; F:transporter activity; C:integral to membrane; P:transport; F:receptor activity		MDP0000243825	chr11	10450624	10458851	8e-88	323
	51DU45'	JZ719616	IIa	+	---NA---	165	0			0	-		MDP0000155303	chr11	30286793	30288956	3e-18	91.7
	51GU121	JZ719617	IIa	+	---NA---	217	0			0	-		MDP0000287483	chr5	1466921	1471550	5e-14	77.8
	51GU121'	JZ719618	IIa	+	mature t-cell proliferation 1	217	20	1.3e-23	72.65%	1	C:mitochondrion		MDP0000150005	chr15	45438399	45440629	8e-44	176
	51GU125	JZ719619	IIa	+	---NA---	152	0			0	-		---NA---	-	-	-	-	-
	51GU125'	JZ719620	IIa	+	---NA---	146	0			0	-		MDP0000874928	chr13	27139002	27139909	2e-49	194
	52DU55	JZ719621	IIa	+	peptidyl-prolycis-trans isomerase protein	277	19	5.56e-08	90.42%	5	P:protein folding; C:chloroplast thylakoid lumen; P:protein peptidyl-prolyl isomerization; F:peptidyl-prolyl cis-trans isomerase activity; C:chloroplast thylakoid membrane	EC:5.2.1.8	---NA---	-	-	-	-	-
	52DU55'	JZ719622	IIa	+	light-regulated protein	272	18	7.34e-05	76.6%	0	-		---NA---	-	-	-	-	-
	52FU81	JZ719623	IIa	+	o-acyltransferase wsd1	148	8	0.0882	65.75%	1	F:diacylglycerol O-acyltransferase activity		MDP0000184929	chr17	19520502	19525599	5e-78	289
	52GU110	JZ719624	IIa	-	---NA---	210	0			0	-		MDP0000588137	chr16	2386968	2388713	1e-102	371
	52GU110'	JZ719625	IIa	-	---NA---	208	0			0	-		MDP0000698309	chr13	3342145	3345628	1e-110	396
	53CU21	JZ719626	IIa	+	dna-3-methyladenine glycosylase i	410	20	4.74e-43	76.25%	2	F:DNA-3-methyladenine glycosylase activity; P:base-excision repair	EC:3.2.2.20	MDP0000139525	chr5	9603720	9605798	0.0	650
	53CU29	JZ719627	IIa	+	endoplasmic reticulum-golgi intermediate compartment protein	146	20	6.09e-16	96.4%	2	P:cell redox homeostasis; F:protein disulfide isomerase activity	EC:5.3.4.1	MDP0000230558	chr11	25335520	25338458	8e-49	192
	53CU29'	JZ719628	IIa	+	thioredoxin-like protein	146	20	2.37e-12	80.95%	6	P:cell redox homeostasis; F:oxidoreductase activity, acting on a sulfur group of donors, disulfide as acceptor; F:electron carrier activity; F:protein disulfide oxidoreductase activity; P:glycerol ether metabolic process; C:chloroplast	EC:1.8.4.0	MDP0000209701	chr2	5924934	5927363	8e-77	285
	53EU65	JZ719629	IIa	+	hypothetical protein PRUPE_ppa014293mg	287	20	3e-15	0.85	3	C:nuclear pore; C:cytoplasmic membrane-bounded vesicle; P:transport	-	MDP0000514411	chr11	21833289	21833786	1e-110	398
	54CU13	JZ719630	IIa	+	66 kda stress protein	339	20	8.14e-50	81.7%	2	C:Cul4-RING ubiquitin ligase complex; F:nucleotide binding	-	MDP0000402014	chr14	28212345	28215375	0.0	664
	54CU25	JZ719631	IIa	+	s-adenosyl-l-methionine-dependent methyltransferase-like protein	186	20	5.82e-15	74.65%	5	P:DNA methylation; F:RNA-directed DNA polymerase activity; F:DNA binding; P:RNA-dependent DNA replication; F:RNA binding	EC:2.7.7.49	MDP0000218428	chr13	12056876	12063857	1e-102	369
	54DU37	JZ719632	IIa	+	protein arc5	545	20	3.5e-94	79.55%	9	P:peroxisome fission; C:peroxisome; F:identical protein binding; P:circadian rhythm; P:GTP catabolic process; F:GTPase activity; P:chloroplast fission; C:chloroplast outer membrane; F:GTP binding	-	MDP0000138874	chr2	7567697	7574343	0.0	783
	54DU37'	JZ719633	IIa	+	gdsl esterase lipase	543	20	2.68e-85	80.4%	2	F:lipase activity; P:lipid metabolic process	-	MDP0000146003	chr12	20954231	20956408	0.0	1061
	54DU41	JZ719634	IIa	+	retrograde golgi transport protein rgp1-like protein	501	20	8.05e-43	73.25%	3	F:molecular_function; P:biological_process; C:cellular_component		MDP0000150952	chr2	24654807	24660051	1e-169	595
Contig 2	54DU41'	JZ719635	IIa	+	23kda polypeptide of the oxygen evolving complex of photosystem ii	504	20	1.06e-62	88.7%	5	C:extrinsic to membrane; F:calcium ion binding; P:photosynthesis; C:chloroplast thylakoid membrane; C:oxygen evolving complex	-	MDP0000361338	chr9	11143662	11145118	0.0	876
	54DU49	JZ719636	IIa	+	hypothetical protein	305	9	5.74e-12	62.56%	0	-		MDP0000156908	chr2	29543570	29552070	1e-115	414
	54DU58	JZ719637	IIa	+	progesterone 5-beta-reductase	271	20	2.35e-28	81.0%	8	P:response to wounding; P:cellular metabolic process; P:steroid metabolic process; F:3-beta-hydroxy-delta5-steroid dehydrogenase activity; F:coenzyme binding; P:oxidation-reduction process; F:enone reductase activity; P:xylem and phloem pattern formation	EC:1.1.1.145	MDP0000837997	chr15	1752242	1753497	1e-150	529
	54FU65	JZ719638	IIa	+	curved dna-binding protein	308	20	1.11e-30	76.4%	5	P:protein folding; C:membrane; F:unfolded protein binding; P:response to stress; F:heat shock protein binding	-	MDP0000567696	chr17	9172221	9174323	1e-172	603
	54FU65'	JZ719639	IIa	+	abc transporter	308	20	6.54e-41	93.45%	5	P:drug transmembrane transport; F:organic phosphonate transmembrane-transporting ATPase activity; P:ATP catabolic process; F:ATP binding; C:membrane	EC:3.6.3.28	MDP0000121094	chr3	26346653	26347588	9e-29	127
	55BU29	JZ719640	IIa	+	starch branching enzyme ii	294	20	4.25e-32	87.9%	5	F:hydrolase activity, hydrolyzing O-glycosyl compounds; F:cation binding; F:1,4-alpha-glucan branching enzyme activity; C:chloroplast stroma; P:amylopectin biosynthetic process	EC:3.2.1.0; EC:2.4.1.18	MDP0000123771	unanchored	14671644	14674030	5e-92	337
	55BU33	JZ719641	IIa	+	multidrug resistance protein abc transporter family	282	20	1.89e-46	95.4%	18	F:folic acid transporter activity; P:stomatal movement; P:oxidation-reduction process; P:response to water deprivation; C:integral to membrane; F:ATPase activity, coupled to transmembrane movement of substances; P:drug transmembrane transport; C:plant-type vacuole; P:response to wounding; C:plastid; F:2-alkenal reductase [NAD(P)] activity; P:ATP catabolic process; C:vacuolar membrane; C:cytoplasm…	EC:1.3.1.74	MDP0000321920	chr11	34811230	34816300	1e-141	500
	55BU33'	JZ719642	IIa	+	protein hasty 1-like	284	20	7.67e-34	74.2%	15	P:root development; P:pre-miRNA export from nucleus; F:dimethylallyltranstransferase activity; C:chloroplast envelope; P:carotenoid biosynthetic process; F:protein binding; P:polarity specification of adaxial/abaxial axis; P:negative regulation of flower development; F:homogentisate solanesyltransferase activity; F:homogentisate geranylgeranyltransferase activity; F:nucleocytoplasmic transporter …	EC:2.5.1.1	MDP0000203908	chr4	20862232	20869636	1e-159	559
	55FU102	JZ719643	IIa	+	---NA---	289	0			0	-		MDP0000264750	chr3	7054690	7060087	6e-33	141
	55FU109	JZ719644	IIa	+	equilibrative nucleoside transporter	177	20	1.18e-15	82.65%	3	F:nucleoside transmembrane transporter activity; P:pyrimidine nucleoside transport; C:plasma membrane	-	MDP0000159161	chr5	2669586	2672256	5e-94	343
Contig 14	56AU45	JZ719645	IIa	+	uroporphyrinogen decarboxylase	220	20	8.84e-18	92.75%	4	F:uroporphyrinogen decarboxylase activity; C:chloroplast envelope; P:chlorophyll biosynthetic process; C:chloroplast stroma	EC:4.1.1.37	MDP0000270629	chr1	21762890	21765653	9e-59	226
Contig 14	56AU49	JZ719646	IIa	+	uroporphyrinogen decarboxylase	219	20	8.51E-22	92.75%	4	F:uroporphyrinogen decarboxylase activity; C:chloroplast envelope; P:chlorophyll biosynthetic process; C:chloroplast stroma	EC:4.1.1.37	MDP0000270629	chr1	21762890	21765653	9e-59	226
	56BU69	JZ719647	IIa	+	---NA---	169	0			0	-		---NA---	-	-	-	-	-
	56BU69'	JZ719648	IIa	+	auxin-resistance protein 1	173	20	5.19e-19	86.9%	11	F:small protein activating enzyme activity; P:DNA repair; C:peroxisome; P:response to water deprivation; P:leaf morphogenesis; P:protein ubiquitination; F:protein binding; P:post-embryonic development; P:auxin homeostasis; P:auxin mediated signaling pathway; C:nucleus	-	MDP0000773415	chr9	7249105	7253172	3e-89	327
	4CU160	JZ719649	I		protein	142	20	1.57e-07	85.0%	1	C:endomembrane system	-	MDP0000315579	chr11	34587350	34587814	3e-67	254
	5AU85	JZ719650	I		---NA---	295	0			0	-		---NA---	-	-	-	-	-
	5DU85	JZ719651	I		---NA---	298	0			0	-		---NA---	-	-	-	-	-
	33BU22	JZ719652	I		---NA---	178	0			0	-		MDP0000364261	chr11	34693741	34694369	2e-22	105
	33BU34	JZ719653	I		light-harvesting complex	313	13	1.42e-13	88.15%	7	P:photosynthesis, light harvesting; C:light-harvesting complex; P:response to blue light; F:chlorophyll binding; C:chloroplast; C:membrane; P:response to far red light	-	MDP0000233260	chr6	438988	443532	1e-154	543
	33BU38	JZ719654	I		---NA---	167	0			0	-		MDP0000504522	chr15	14032624	14033281	9e-83	305
	33DU42	JZ719655	I		structural maintenance of chromosomes 1	1070	20	1.8E-38	85.1%	6	C:cohesin complex; P:sister chromatid cohesion; F:ATP binding; C:chloroplast; C:nucleus; F:transporter activity	-	MDP0000143705	chr10	18541742	18555105	1e-140	500
	33DU42'	JZ719656	I		structural maintenance of chromosomes 1	534	20	1.05e-35	85.45%	6	C:cohesin complex; P:sister chromatid cohesion; F:ATP binding; C:chloroplast; C:nucleus; F:transporter activity	-	MDP0000143705	chr10	18541742	18555105	1e-140	500
Contig 13	33DU58	JZ719657	I		telomerase-binding protein est1a	293	12	1.77e-06	51.7%	1	F:binding		MDP0000270330	chr8	5542566	5547184	1e-120	430
	33DU58'	JZ719658	I		snf1-related protein kinase regulatory subunit beta-2	297	20	5.64e-52	92.1%	4	F:AMP-activated protein kinase activity; P:phosphorylation; F:protein binding; C:chloroplast	-	MDP0000245341	chr5	239810	247739	1e-147	519
	33DU66	JZ719659	I		sodium hydrogen exchanger 6-like	279	14	3.87e-09	77.93%	5	F:sodium:hydrogen antiporter activity; P:transmembrane transport; P:regulation of pH; C:integral to membrane; P:sodium ion transport	-	MDP0000222800	unanchored	60962759	60970945	2e-82	305
Contig 13	33DU70	JZ719660	I		telomerase-binding protein est1a	293	12	1.74e-07	52.8%	1	F:binding		MDP0000270330	chr8	5542566	5547184	1e-122	438
	33DU#	JZ719661	I		abc transporter	511	20	3.07e-39	79.95%	5	P:drug transmembrane transport; F:ATPase activity, coupled to transmembrane movement of substances; P:ATP catabolic process; F:ATP binding; C:membrane	-	---NA---	-	-	-	-	-
	33DU#'	JZ719662	I		alpha- partial	519	20	1.77e-54	93.2%	7	C:microtubule; P:protein polymerization; P:GTP catabolic process; P:microtubule-based movement; F:GTPase activity; F:structural molecule activity; F:GTP binding	-	MDP0000094255	unanchored	25048863	25057959	1e-116	418
	33EU90	JZ719663	I		---NA---	308	0			0	-		MDP0000279764	chr17	24155114	24157353	8e-88	323
	33EU98	JZ719664	I		tetraspanin family protein	263	20	1.4e-24	67.25%	3	C:integral to membrane; F:molecular_function; P:biological_process		MDP0000281874	chr5	4215474	4218417	1e-137	488
	33EU98'	JZ719665	I		---NA---	263	0			0	-		MDP0000317163	chr9	8115235	8118290	3e-68	258
	33EU102	JZ719666	I		---NA---	239	0			0	-		MDP0000204905	chr2	4381906	4386301	1e-45	182
	33EU86	JZ719667	I		PREDICTED: uncharacterized protein LOC100252015 [Vitis vinifera]	417	13	1.18e-13	61.15%	0	-		MDP0000256442	chr7	25688682	25693840	1e-125	448
Contig 7	34AU21	JZ719668	I		light-regulated protein	214	2	9.56e-06	80.0%	0	-		---NA---	-	-	-	-	-
	34BU25	JZ719669	I		thioredoxin-like protein	605	20	7.84e-09	79.65%	6	P:cell redox homeostasis; F:oxidoreductase activity, acting on a sulfur group of donors, disulfide as acceptor; F:electron carrier activity; F:protein disulfide oxidoreductase activity; P:glycerol ether metabolic process; C:chloroplast	EC:1.8.4.0	MDP0000279178	chr15	14629201	14631571	1e-105	381
	34CU69	JZ719670	I		---NA---	306	0			0	-		---NA---	-	-	-	-	-
	34CU69'	JZ719671	I		DNA J protein homolog	301	20	9e-46	80.0%	8	C:cytoplasm; F:metal ion binding; P:protein folding; C:plasma membrane; F:heat shock protein binding; F:ATP binding; F:unfolded protein binding; P:response to heat	-	MDP0000157852	chr2	29797458	29800339	1e-111	400
	34DU#2	JZ719672	I		adp-ribosylation factor gtpase-activating protein agd2-like	501	20	1.69e-51	81.9%	8	P:lysine biosynthetic process via diaminopimelate; F:zinc ion binding; P:systemic acquired resistance, salicylic acid mediated signaling pathway; F:L,L-diaminopimelate aminotransferase activity; P:regulation of ARF GTPase activity; C:chloroplast stroma; F:copper ion binding; F:ARF GTPase activator activity	EC:2.6.1.83	MDP0000164884	chr16	7323406	7329532	0.0	692
	34DU105	JZ719673	I		---NA---	354	0			0	-		MDP0000343061	chr16	5572205	5572616	1e-31	137
	34HU177	JZ719674	I		threonine dehydratase chloroplastic-like	566	20	1.63e-95	92.55%	6	P:regulation of transcription, DNA-dependent; C:plastid; F:L-threonine ammonia-lyase activity; P:isoleucine biosynthetic process; F:sequence-specific DNA binding transcription factor activity; F:pyridoxal phosphate binding	EC:4.3.1.19	MDP0000709006	chr12	12835051	12843585	0.0	1114
	34HU177'	JZ719675	I		methylcrotonoyl- carboxylase subunit alpha	561	20	1.02e-32	82.8%	7	F:cobalt ion binding; P:leucine catabolic process; F:ATP binding; F:biotin carboxylase activity; C:mitochondrial matrix; F:methylcrotonoyl-CoA carboxylase activity; C:cytosolic ribosome	EC:6.3.4.14; EC:6.4.1.4	MDP0000143368	chr11	32058381	32064439	1e-156	551
	34HU181	JZ719676	I		---NA---	54	0			0	-		MDP0000238639	chr4	6854306	6859460	1e-23	107
	34HU181'	JZ719677	I		zinc finger protein chloroplastic-like	524	20	4.06e-52	88.3%	4	F:protein binding; P:chloroplast organization; C:chloroplast stroma; F:zinc ion binding	-	MDP0000224484	chr14	732482	735917	0.0	692
Contig 7	35BU13	JZ719678	I		---NA---	190	0			0	-		MDP0000218935	chr4	7327053	7327661	4e-11	67.9
	35HU61	JZ719679	I		---NA---	214	0			0	-		---NA---	-	-	-	-	-
	36BU12	JZ719680	I		auxin response	423	8	3.82e-51	60.75%	4	P:response to hormone stimulus; F:DNA binding; C:nucleus; P:regulation of transcription, DNA-dependent	-	MDP0000173151	chr5	4743628	4747532	0.0	735
	36BU15	JZ719681	I		senescence-inducible chloroplast stay-green protein 1	303	9	2.66e-39	62.11%	0	-		MDP0000322543	chr10	4290911	4293466	1e-115	414
	36BU30	JZ719682	I		---NA---	141	0			0	-		---NA---	-	-	-	-	-
	36EU108	JZ719683	I		---NA---	152	0			0	-		---NA---	-	-	-	-	-
	36EU136	JZ719684	I		---NA---	121	0			0	-		---NA---	-	-	-	-	-
	37BU17	JZ719685	I		---NA---	168	0			0	-		MDP0000320817	chr6	4509621	4522824	4e-20	97.6
	37EU49	JZ719686	I		regulator of nonsense transcripts 3a	294	14	3.89e-10	71.64%	1	F:nucleotide binding		MDP0000194551	chr8	29096892	29102879	1e-159	561
	37EU49'	JZ719687	I		probable LRR receptor-like serine/threonine-protein kinase	293	20	1e-46	84.0%	3	P:protein phosphorylation; F:ATP binding; F:protein serine/threonine kinase activity	EC:2.7.11.0	MDP0000304817	chr5	5893938	5900007	2e-79	295
	37EU53	JZ719688	I		rab gdp-dissociation inhibitor	233	20	2.71e-13	95.7%	4	P:regulation of GTPase activity; F:protein binding; P:plasma membrane to endosome transport; F:Rab GDP-dissociation inhibitor activity	-	MDP0000248995	chr15	7368325	7372165	7e-72	270
	37EU61	JZ719689	I		---NA---	175	0			0	-		---NA---	-	-	-	-	-
	37EU61'	JZ719690	I		unknow protein	177	17	7.55e-25	68.71%	1	C:chloroplast	-	MDP0000499035	chr5	8806872	8807658	4e-91	333
	38CU33	JZ719691	I		aspartic proteinase	548	20	1.83e-56	92.65%	3	P:lipid metabolic process; F:aspartic-type endopeptidase activity; P:proteolysis	EC:3.4.23.0	---NA---	-	-	-	-	-
	38CU41	JZ719692	I		DNA binding protein	242	20	2e-27	0.78	2	C:nucleus; F:DNA binding	-	MDP0000124687	unanchored	24466692	24469028	1e-135	480
	38CU45	JZ719693	I		---NA---	196	0			0	-		MDP0000308736	chr15	43990528	43993728	2e-10	65.9
	38FU97		I		structural constituent of ribosome	280	20	4.73e-21	82.9%	12	P:translation; C:ribosome; C:intracellular membrane-bounded organelle; P:negative regulation of defense response; F:rRNA binding; F:structural constituent of ribosome; F:DNA binding; P:ribosome biogenesis; F:ATPase activity; F:nucleotide binding; C:DNA replication factor C complex; P:embryo development ending in seed dormancy	EC:3.6.1.3	MDP0000179987	chr16	8100591	8104730	1e-131	468
	38FU100	JZ719694	I		probable receptor-like protein kinase	146	20	3e-21	0.88	5	F:receptor activity; F:RNA polymerase II carboxy-terminal domain kinase activity; P:protein phosphorylation; F:ATP binding; F:MAP kinase kinase kinase activity	EC:2.7.11.23; EC:2.7.11.25	MDP0000319460	chr2	31343446	31346114	2e-74	278
	39AU17		I		coat protein	372	20	1.17e-21	78.9%	2	F:structural molecule activity; C:viral capsid	-	---NA---	-	-	-	-	-
	39AU6		I		coat protein	372	20	3.31e-22	78.95%	2	F:structural molecule activity; C:viral capsid	-	---NA---	-	-	-	-	-
	39BU65	JZ719695	I		---NA---	184	0			0	-		MDP0000363191	chr16	11148485	11148605	4e-14	77.8
	39BU65'	JZ719696	I		hypothetical protein DAPPUDRAFT_19930 [Daphnia pulex]	169	4	0.0114	62.75%	0	-		---NA---	-	-	-	-	-
	39CU117	JZ719697	I		long-chain-alcohol oxidase fao1-like	297	20	1.42e-20	79.3%	7	P:alcohol metabolic process; F:flavin adenine dinucleotide binding; P:response to cold; F:long-chain-alcohol oxidase activity; C:integral to membrane; C:mitochondrion; P:oxidation-reduction process	EC:1.1.3.20	MDP0000173300	chr2	785445	790530	1e-162	569
	40BU17	JZ719698	I		uncharacterized protein LOC100306111 [Glycine max]	418	20	2.25e-17	95.9%	2	P:photorespiration; C:mitochondrial respiratory chain complex I	-	MDP0000947568	chr5	395627	396016	4e-75	281
	41DU37	JZ719699	I		aspartic proteinase	567	20	2.35e-56	92.65%	3	P:lipid metabolic process; F:aspartic-type endopeptidase activity; P:proteolysis	EC:3.4.23.0	---NA---	-	-	-	-	-
	41DU49	JZ719700	I		---NA---	165	0			0	-		---NA---	-	-	-	-	-
	41DU49'	JZ719701	I		---NA---	165	0			0	-		MDP0000310152	unanchored	919261	932295	2e-40	165
	41DU53	JZ719702	I		extra-large g-	149	20	4.1e-18	86.9%	1	C:cellular_component		MDP0000532093	unanchored	41877770	41879615	8e-80	295
	41GU93	JZ719703	I		---NA---	148	0			0	-		MDP0000321179	chr9	13702789	13703842	2e-49	194
	41HU97	JZ719704	I		---NA---	272	0			0	-		---NA---	-	-	-	-	-
	41HU97'	JZ719705	I		cellulose synthase-interactive protein 1	279	20	5.12e-28	97.45%	4	C:mitochondrion; F:binding; C:plasma membrane; F:ligase activity	-	MDP0000721561	chr6	18344008	18353298	1e-100	363
	42AU45		I		coat protein	135	20	7.97e-17	99.25%	5	F:nucleic acid binding; P:proteolysis; F:serine-type endopeptidase activity; P:transport; C:viral capsid	EC:3.4.21.0	---NA---	-	-	-	-	-
	42BU53	JZ719706	I		p-loop containing nucleoside triphosphate hydrolase-like protein	801	20	4.05e-122	82.7%	3	C:endomembrane system; F:ATPase activity; F:ATP binding	EC:3.6.1.3	MDP0000612724	chr2	12675310	12675726	6e-26	119
	42BU53'	JZ719707	I		p-loop containing nucleoside triphosphate hydrolase-like protein	801	20	5.07e-121	82.45%	3	C:endomembrane system; F:ATPase activity; F:ATP binding	EC:3.6.1.3	MDP0000612724	chr2	12675310	12675726	6e-26	119
	42BU65	JZ719708	I		unnamed protein product [Vitis vinifera]	438	20	1.48e-23	63.35%	0	-		MDP0000274475	chr7	25401070	25409543	0.0	789
	42BU77	JZ719709	I		---NA---	318	0			0	-		MDP0000182418	chr8	16427802	16428750	4e-37	155
	42BU93	JZ719710	I		---NA---	228	0			0	-		---NA---	-	-	-	-	-
	42BU93'	JZ719711	I		---NA---	230	0			0	-		MDP0000262477	chr12	1836824	1838707	6e-54	210
	42BU97	JZ719712	I		cytochrome p450	217	20	1.98e-21	77.3%	5	F:heme binding; C:cytoplasmic membrane-bounded vesicle; F:monooxygenase activity; F:electron carrier activity; P:oxidation-reduction process	-	MDP0000226032	chr11	4440364	4442005	1e-113	406
	42BU97'	JZ719713	I		uridylate kinase	213	20	4.29e-30	90.45%	7	C:plastid; F:DNA binding; P:cellular amino acid biosynthetic process; F:ATP binding; P:pyrimidine nucleotide biosynthetic process; P:phosphorylation; F:UMP kinase activity	EC:2.7.4.22	MDP0000895175	chr14	16083017	16083875	1e-118	422
	43AU13	JZ719714	I		lrr receptor-like serine threonine-protein kinase fls2-like	219	20	1.05e-13	62.75%	5	F:kinase activity; P:oxidation-reduction process; F:oxidoreductase activity; P:phosphorylation; F:2-alkenal reductase [NAD(P)] activity		MDP0000803920	chr10	23964663	23967743	1e-121	434
	43BU45	JZ719715	I		proteasome subunit beta type-6	288	20	5.79e-52	92.15%	8	P:regulation of plant-type hypersensitive response; P:ubiquitin-dependent protein catabolic process; P:response to salt stress; F:threonine-type endopeptidase activity; C:vacuolar membrane; P:response to zinc ion; C:proteasome core complex; C:nucleus	EC:3.4.25.0	MDP0000185254	chr13	31016470	31023278	1e-15	83.8
	43CU85		I		coat protein	247	20	7.05e-49	97.75%	2	F:structural molecule activity; C:viral capsid	-	---NA---	-	-	-	-	-
	43CU85'		I		coat protein	266	20	1.87e-30	98.3%	1	C:viral capsid	-	---NA---	-	-	-	-	-
	43CU97	JZ719716	I		cytochrome p450	544	20	5.7e-90	77.15%	5	F:heme binding; F:monooxygenase activity; F:electron carrier activity; P:oxidation-reduction process; F:secologanin synthase activity	EC:1.3.3.9	MDP0000124807	chr11	4451230	4454270	0.0	1027
	43CU113		I		coat protein	247	20	6.5e-50	99.6%	2	F:structural molecule activity; C:viral capsid	-	---NA---	-	-	-	-	-
	43CU113'	JZ719717	I		type ii peroxiredoxin	245	20	8.1e-22	88.45%	6	P:cell redox homeostasis; F:heme binding; F:peroxiredoxin activity; F:peroxidase activity; P:oxidation-reduction process; P:response to oxidative stress	EC:1.11.1.15; EC:1.11.1.7	MDP0000519575	chr2	4559458	4562306	1e-95	349
	43EU165	JZ719718	I		kh domain-containing protein at4g18375-like	629	4	6.28e-10	55.75%	1	F:RNA binding		MDP0000194261	chr9	5601357	5606284	0.0	1102
	43EU181	JZ719719	I		digalactosyldiacylglycerol synthase 1	214	19	6.88e-14	95.11%	5	C:chloroplast outer membrane; P:biosynthetic process; P:nodulation; C:peribacteroid membrane; F:digalactosyldiacylglycerol synthase activity	EC:2.4.1.241	MDP0000662684	chr9	12629739	12634995	1e-57	222
	43HU225	JZ719720	I		cell wall-associated hydrolase	242	17	2.72e-13	78.76%	3	F:molecular_function; C:chloroplast; P:response to oxidative stress		MDP0000803090	chr11	25503614	25505726	7e-63	240
	43HU225'	JZ719721	I		auxin efflux carrier protein	239	20	4.16e-14	85.1%	5	P:auxin polar transport; C:endomembrane system; C:integral to membrane; F:auxin:hydrogen symporter activity; P:transmembrane transport	-	MDP0000344085	chr6	437978	438358	1e-110	398
	44AU21		I		coat protein	259	20	2.95e-14	88.45%	2	F:structural molecule activity; C:viral capsid	-	---NA---	-	-	-	-	-
	44BU41	JZ719722	I		---NA---	227	0			0	-		MDP0000177684	chr2	35965772	35968025	5e-39	161
	44CU69	JZ719723	I		bifunctional dihydroflavonol 4-reductase flavanone 4-reductase-like	811	20	1.78e-114	78.3%	10	P:oxidation-reduction process; P:rRNA processing; F:phosphoenolpyruvate carboxykinase (ATP) activity; F:dihydrokaempferol 4-reductase activity; F:3-beta-hydroxy-delta5-steroid dehydrogenase activity; F:ATP binding; C:small-subunit processome; P:gluconeogenesis; P:steroid biosynthetic process; F:coenzyme binding	EC:4.1.1.49; EC:1.1.1.219; EC:1.1.1.145	MDP0000119035	chr1	29237426	29239227	0.0	1566
	44CU81	JZ719724	I		at2g02040-like partial	506	20	1.41e-95	91.5%	9	C:plant-type vacuole; P:tripeptide transport; F:dipeptide transporter activity; F:high affinity oligopeptide transporter activity; C:vacuolar membrane; F:tripeptide transporter activity; C:integral to membrane; F:nitrate transmembrane transporter activity; P:dipeptide transport	-	MDP0000274582	chr16	7627023	7631573	0.0	741
	44CU85	JZ719725	I		acetylornithine aminotransferase	430	20	1e-57	0.68	16	F:copper ion binding; P:response to water deprivation; C:mitochondrion; P:arginine biosynthetic process; P:defense response to bacterium; P:regulation of transcription, DNA-dependent; F:N2-acetyl-L-ornithine:2-oxoglutarate 5-aminotransferase activity; P:cutin biosynthetic process; F:sequence-specific DNA binding; F:sequence-specific DNA binding transcription factor activity; C:chloroplast stroma;…	EC:2.6.1.11	MDP0000250039	chr5	11138674	11141377	0.0	844
	44CU85'	JZ719726	I		PREDICTED: uncharacterized protein LOC100798956 [Glycine max]	432	6	0.15	51.67%	0	-		MDP0000135865	chr13	30160607	30162001	0.0	670
	44EU129	JZ719727	I		cysteine proteinase	377	20	9e-55	0.85			-	MDP0000125772	chr13	4097540	4101721	1e-124	444
	44EU129'	JZ719728	I		hypothetical protein	229	20	2.54e-16	80.55%	4	F:molecular_function; P:biological_process; C:cellular_component; C:mitochondrion		MDP0000477923	chr16	505429	506589	0.0	747
	44HU145	JZ719729	I		---NA---	384	0			0	-		MDP0000320862	chr10	18121305	18129507	2e-42	172
	44FU145'	JZ719730	I		---NA---	384	0			0	-		MDP0000320862	chr10	18121305	18129507	2e-42	172
	44HU193	JZ719731	I		---NA---	229	0			0	-		---NA---	-	-	-	-	-
	44HU193'	JZ719732	I		disease resistance protein at3g14460-like	229	20	0.00366	57.8%	3	P:defense response; P:apoptotic process; F:ATP binding		MDP0000300230	chr11	5889274	5895601	1e-127	454
	45AU13	JZ719733	I		---NA---	204	0			0	-		MDP0000321974	chr14	17014034	17022520	2e-81	301
	45AU13'	JZ719734	I		---NA---	206	0			0	-		MDP0000224545	chr13	23669239	23672236	8e-47	186
	45AU17	JZ719735	I		---NA---	187	0			0	-		MDP0000212765	unanchored	51768376	51770418	2e-47	188
	45AU17'	JZ719736	I		cold regulated 314 thylakoid membrane 2	189	20	7.84e-15	77.85%	6	C:integral to chloroplast inner membrane; P:cellular response to water deprivation; P:response to abscisic acid stimulus; P:cold acclimation; P:cellular response to cold; C:chloroplast thylakoid membrane	-	MDP0000334947	chr10	26209348	26211046	1e-103	373
	45BU25	JZ719737	I		protein	348	20	2.16e-06	59.75%	1	F:chlorophyllase activity		MDP0000243232	chr2	3582182	3587445	1e-123	440
	45CU45	JZ719738	I		ferredoxin-thioredoxin reductase	411	20	9.99e-30	71.45%	7	F:ferredoxin-NAD(P) reductase activity; F:lipoate synthase activity; F:4 iron, 4 sulfur cluster binding; C:chloroplast; F:ferredoxin:thioredoxin reductase activity; P:photosynthesis, light reaction; P:lipoate biosynthetic process	EC:2.8.1.8	MDP0000795863	chr16	6904776	6905282	0.0	807
	45CU45'	JZ719739	I		---NA---	408	0			0	-		MDP0000165638	chr10	19534403	19536365	1e-07	58.0
	45CU49	JZ719740	I		formamidopyrimidine-dna glycosylase	237	20	1.31e-32	84.55%	6	P:base-excision repair; F:oxidized purine nucleobase lesion DNA N-glycosylase activity; P:response to oxidative stress; F:damaged DNA binding; P:nucleotide-excision repair; F:zinc ion binding	EC:3.2.2.23	MDP0000866499	chr5	19375863	19378939	6e-94	343
	45CU53	JZ719741	I		---NA---	213	0			0	-		MDP0000699270	chr1	24384478	24386225	8e-47	186
	45DU69		I		coat protein	345	20	1.53e-31	84.8%	2	F:structural molecule activity; C:viral capsid	-	MDP0000842063	chr15	16730365	16734990	0.075	38.2
	45DU77	JZ719742	I		---NA---	293	0			0	-		MDP0000314479	chr13	2947619	2955549	2e-85	315
	45DU77'	JZ719743	I		atp-binding partial	292	20	5.62e-47	92.95%	2	F:ATP binding; F:nucleoside-triphosphatase activity	EC:3.6.1.15	MDP0000815270	chr1	5773183	5778195	1e-157	555
	45DU87	JZ719744	I		mediator of RNA polymerase II transcription subunit 15a-like	209	13	2e-16	0.7	2	F:transcription cofactor activity; P:regulation of transcription, DNA-dependent	-	MDP0000279191	chr3	2908021	2911986	1e-108	391
	45FU105	JZ719745	I		hypothetical protein	408	20	2.27e-43	79.05%	2	F:molecular_function; P:biological_process		MDP0000149187	chr9	32696984	32698210	0.0	759
	45FU125	JZ719746	I		---NA---	214	0			0	-		---NA---	-	-	-	-	-
	45HU197	JZ719747	I		catalase	184	20	2.9e-10	98.65%	5	P:hydrogen peroxide catabolic process; C:peroxisome; F:heme binding; F:catalase activity; P:oxidation-reduction process	EC:1.11.1.6	MDP0000678891	chr10	12526083	12530519	7e-56	216
	45HU197'		I		coat protein	182	20	2.64e-29	98.2%	1	C:viral capsid	-	---NA---	-	-	-	-	-
	46AU1	JZ719748	I		---NA---	374	0			0	-		MDP0000357761	chr2	3853640	3853897	6e-09	61.9
	46CU65	JZ719749	I		rna-dependent rna polymerase	241	20	1.5e-21	72.95%	2	F:binding; F:nucleotidyltransferase activity	EC:2.7.7.0	MDP0000220527	chr10	1409335	1413272	1e-128	456
Contig 3	46CU65'	JZ719750	I		ferredoxin-nadp reductase	243	20	1.75e-38	96.25%	9	F:FAD binding; F:NADP or NADPH binding; F:protein binding; P:transport; C:chloroplast stroma; F:ferredoxin-NADP+ reductase activity; P:photosynthesis; C:chloroplast thylakoid membrane; P:electron transport chain	EC:1.18.1.2	MDP0000811918	chr15	18027574	18030011	1e-124	442
	46DU113	JZ719751	I		receptor protein kinase-like protein	268	20	0.0211	64.85%	3	F:protein kinase activity; P:cellular process; F:nucleotide binding	-	MDP0000540691	chr1	9316403	9319624	3e-53	208
	46DU113'	JZ719752	I		autophagy-related protein 8 precursor	266	20	1.44e-43	90.9%	7	F:receptor activity; C:autophagic vacuole; F:APG8-specific protease activity; F:APG8 activating enzyme activity; C:vacuolar lumen; F:Atg8 ligase activity; P:autophagy	-	MDP0000479287	chr10	31838643	31840272	1e-143	507
	46EU129	JZ719753	I		spfh domain-containing protein 2	645	20	1.15e-112	92.85%	4	C:nucleolus; C:vacuolar membrane; C:endoplasmic reticulum; C:plastid	-	MDP0000311435	chr13	3899827	3907673	0.0	1174
	46EU133		I		40s ribosomal protein	345	20	7.57e-29	99.0%	3	F:structural constituent of ribosome; C:small ribosomal subunit; P:translation	-	MDP0000327325	chr3	9554604	9556009	1e-96	353
	46EU133'	JZ719754	I		s-adenosylmethionine decarboxylase	341	20	1.49e-20	90.4%	4	P:spermine biosynthetic process; F:adenosylmethionine decarboxylase activity; P:spermidine biosynthetic process; F:arginine decarboxylase activity	EC:4.1.1.50; EC:4.1.1.19	MDP0000211726	chr13	3356916	3358633	8e-82	303
	47AU1	JZ719755	I		peptide chain release factor 2-like	545	20	7.93e-26	70.8%	3	P:translational termination; F:translation release factor activity, codon specific; C:plastid	-	MDP0000197624	chr5	24914598	24918095	3e-98	359
	47AU5	JZ719756	I		catalase	462	20	8.36e-66	92.9%	5	P:hydrogen peroxide catabolic process; C:peroxisome; F:heme binding; F:catalase activity; P:oxidation-reduction process	EC:1.11.1.6	MDP0000147628	chr10	12515655	12520242	1e-176	617
	47AU5'	JZ719757	I		phosphoribosylaminoimidazole carboxylase	465	20	3.81e-55	90.0%	6	F:ligase activity; F:phosphoribosylaminoimidazole carboxylase activity; F:ATP binding; P:pollen development; C:chloroplast; P:'de novo' IMP biosynthetic process	EC:4.1.1.21	MDP0000862532	chr12	30370917	30375058	1e-153	541
	47AU21		I		40S ribosomal protein S19	235	20	2e-16	0.75	5	C:nucleolus; F:structural constituent of ribosome; C:cytosolic small ribosomal subunit; C:membrane; P:translation	-	MDP0000274063	chr9	3933521	3934973	2e-53	208
	47AU21'	JZ719758	I		---NA---	231	0			0	-		MDP0000599845	chr6	20670507	20672172	4e-24	111
	47BU45	JZ719759	I		rna polymerase ii second largest subunit	235	20	7.94e-21	94.3%	7	F:DNA-directed RNA polymerase activity; F:metal ion binding; C:DNA-directed RNA polymerase II, core complex; F:DNA binding; F:ribonucleoside binding; P:transcription, DNA-dependent; P:embryo development ending in seed dormancy	EC:2.7.7.6	MDP0000315973	chr10	28494770	28501333	4e-86	317
	47CU85	JZ719760	I		calmodulin binding	349	4	1.01	60.0%	0	-		MDP0000930978	chr6	23159458	23162802	0.0	668
	48DU25	JZ719761	I		---NA---	244	0			0	-		MDP0000882752	chr17	20332561	20335339	4e-24	111
	48EU29	JZ719762	I		PREDICTED: uncharacterized protein LOC100250127 [Vitis vinifera]	219	1	0.0418	70.0%	0	-		MDP0000604645	chr12	1426626	1434570	1e-121	434
	48EU29'	JZ719763	I		receptor protein kinase-like protein	220	20	4.73e-06	70.2%	4	C:cytoplasmic membrane-bounded vesicle; F:protein kinase activity; P:cellular process; F:nucleotide binding	-	MDP0000136075	chr1	9201140	9203781	1e-112	402
	49BU5	JZ719764	I		triosephosphate cytosolic	749	20	3.43e-119	93.25%	6	P:fatty acid biosynthetic process; P:pentose-phosphate shunt; F:triose-phosphate isomerase activity; P:glycolysis; P:gluconeogenesis; C:cytoplasm	EC:5.3.1.1	MDP0000152242	chr1	16604681	16607779	0.0	1138
	49DU21	JZ719765	I		---NA---	264	0			0	-		MDP0000859587	chr11	5489130	5490533	2e-81	301
Contig 22	49DU25	JZ719766	I		---NA---	239	0			0	-		MDP0000281618	chr13	18311108	18316049	3e-25	115
Contig 22	49DU29	JZ719767	I		---NA---	221	0			0	-		MDP0000281618	chr13	18311108	18316049	1e-20	99.6
Contig 9	49EU41	JZ719768	I		light-harvesting complex i protein lhca2	387	20	2.25e-46	82.95%	8	F:metal ion binding; P:photosynthesis, light harvesting; C:photosystem II; P:protein-chromophore linkage; F:chlorophyll binding; C:integral to membrane; C:photosystem I; C:chloroplast thylakoid membrane	-	MDP0000150068	chr16	6340064	6341394	0.0	741
Contig 9	49EU69	JZ719769	I		light-harvesting complex i protein lhca2	387	20	9.39e-46	83.35%	8	F:metal ion binding; P:photosynthesis, light harvesting; C:photosystem II; P:protein-chromophore linkage; F:chlorophyll binding; C:integral to membrane; C:photosystem I; C:chloroplast thylakoid membrane	-	MDP0000150068	chr16	6340064	6341394	0.0	733
	49EU73	JZ719770	I		extra-large gtp-binding protein 3	310	20	1.48e-53	86.35%	13	P:response to sucrose stimulus; F:GTP binding; F:signal transducer activity; P:response to mannitol stimulus; P:regulation of root morphogenesis; P:thigmotropism; P:response to abscisic acid stimulus; P:G-protein coupled receptor signaling pathway; P:response to glucose stimulus; P:response to fructose stimulus; P:gravitropism; P:response to ethylene stimulus; C:nucleus	-	MDP0000229070	chr6	3104091	3110827	1e-175	615
	49GU97	JZ719771	I		geranyl diphosphate synthase	535	20	3.65e-28	95.9%	5	P:isoprenoid biosynthetic process; C:mitochondrion; F:trans-hexaprenyltranstransferase activity; C:plastid; F:dimethylallyltranstransferase activity	EC:2.5.1.30; EC:2.5.1.1	MDP0000272025	chr5	7000733	7015744	2e-86	319
	49GU97'	JZ719772	I		atp-citrate synthase beta chain protein 1-like	535	20	2.25e-81	95.85%	9	P:acetyl-CoA biosynthetic process; P:cellular carbohydrate metabolic process; F:binding; C:citrate lyase complex; C:plasma membrane; F:ATP citrate synthase activity; F:succinate-CoA ligase (ADP-forming) activity; F:lyase activity; C:cytosol	EC:2.3.3.8; EC:6.2.1.5	MDP0000205540	chr13	13729373	13734405	0.0	686
	49GU105	JZ719773	I		---NA---	393	0			0	-		---NA---	-	-	-	-	-
	49GU113	JZ719774	I		---NA---	322	0			0	-		MDP0000280075	chr6	14538652	14546607	1e-06	54.0
	49HU129	JZ719775	I		adp-ribosylation factor gtpase-activating protein agd8	524	20	8.61e-49	80.15%	6	F:ARF GTPase activator activity; P:regulation of ARF GTPase activity; F:zinc ion binding; F:DNA binding; P:response to abscisic acid stimulus; C:nucleus	-	MDP0000388090	chr6	4181896	4193176	0.0	1039
	49HU129'	JZ719776	I		---NA---	528	0			0	-		MDP0000297808	chr5	1336615	1342276	1e-145	515
	49HU141	JZ719777	I		---NA---	226	0			0	-		MDP0000339592	chr6	20113500	20113647	5e-79	293
	49HU141'	JZ719778	I		udp-galactose:fucoside alpha-3-galactosyltransferase	229	20	1.19e-17	91.15%	7	P:microtubule-based movement; C:Golgi apparatus; F:ATP binding; F:transferase activity; C:endoplasmic reticulum; F:microtubule motor activity; C:microtubule	-	MDP0000264889	chr1	9548373	9554289	2e-81	301
	49HU145	JZ719779	I		anthocyanin 5-aromatic	178	14	0.0714	79.5%	1	F:transferase activity, transferring acyl groups other than amino-acyl groups	EC:2.3.1.0	MDP0000742687	chr9	4143829	4145211	1e-75	281
	50BU21	JZ719780	I		---NA---	162	0			0	-		MDP0000681081	chr13	11492266	11495469	2e-13	75.8
	50BU21'	JZ719781	I		nadph cytochrome p450 reductase	159	20	4.83e-25	93.2%	5	C:endoplasmic reticulum membrane; F:NADPH-hemoprotein reductase activity; F:iron ion binding; F:FMN binding; P:oxidation-reduction process	EC:1.6.2.4	MDP0000315078	chr10	21525982	21530410	9e-86	315
	51DU1	JZ719782	I		g-type lectin s-receptor-like serine threonine-protein kinase rks1-like	813	20	2.62e-126	81.1%	6	F:receptor activity; ; P:recognition of pollen; P:protein phosphorylation; F:ATP binding; F:MAP kinase kinase kinase activity	EC:2.7.11.25	MDP0000278523	chr4	22893273	22896470	0.0	1168
	51EU69	JZ719783	I		Desacetoxyvindoline 4-hydroxylase	338	20	2.96e-37	76.05%	2	P:oxidation-reduction process; F:desacetoxyvindoline 4-hydroxylase activity	EC:1.14.11.20	MDP0000458426	chr10	1242420	1247119	1e-139	496
	51EU73	JZ719784	I		endomembrane protein 70	342	20	1.68e-55	86.05%	5	C:vacuolar membrane; C:integral to membrane; C:plant-type cell wall; C:Golgi apparatus; P:transport	-	MDP0000265111	chr14	28885440	28888178	0.0	678
	51EU73'	JZ719785	I		small nuclear ribonucleoprotein d2	344	20	3.24e-36	97.35%	4	C:nucleolus; C:cytosol; F:nucleic acid binding; C:small nucleolar ribonucleoprotein complex	-	MDP0000253718	chr2	13374133	13376268	1e-113	406
	51FU93	JZ719786	I		---NA---	394	0			0	-		MDP0000881928	chr16	6069160	6072772	6e-06	52.0
	52BU1	JZ719787	I		beta-galactosidase	352	20	1.07e-12	89.6%	6	P:carbohydrate metabolic process; C:membrane; C:cytoplasmic membrane-bounded vesicle; F:beta-galactosidase activity; ; F:cation binding	EC:3.2.1.23	MDP0000284599	chr16	13896875	13899374	1e-71	270
	52BU1'	JZ719788	I		small nuclear ribonucleoprotein sm d3	342	20	5.16e-62	97.75%	2	F:nucleic acid binding; C:ribonucleoprotein complex	-	MDP0000261942	chr12	20580351	20588516	1e-179	626
	52BU9	JZ719789	I		nad-dependent epimerase dehydratase	280	20	1.02e-14	88.0%	8	P:defense response to bacterium; P:steroid biosynthetic process; F:3-beta-hydroxy-delta5-steroid dehydrogenase activity; F:copper ion binding; C:chloroplast stroma; C:thylakoid; C:apoplast; P:oxidation-reduction process	EC:1.1.1.145	MDP0000755567	chr3	32805326	32806021	2e-72	272
	52BU9'		I		movement protein	276	20	4.05e-42	86.85%	6	F:serine-type endopeptidase activity; F:nucleic acid binding; P:transport; P:spread of virus in host, cell to cell; P:proteolysis; C:viral capsid	EC:3.4.21.0	---NA---	-	-	-	-	-
	52BU17	JZ719790	I		---NA---	186	0			0	-		---NA---	-	-	-	-	-
Contig 7	52BU17'	JZ719791	I		---NA---	190	0			0	-		MDP0000218935	chr4	7327053	7327661	7e-10	63.9
	52DU57	JZ719792	I		---NA---	232	0			0	-		---NA---	-	-	-	-	-
	52DU57'	JZ719793	I		---NA---	234	0			0	-		MDP0000273386	unanchored	28536449	28540718	6e-54	210
	53CU25	JZ719794	I		---NA---	395	0			0	-		---NA---	-	-	-	-	-
Contig 4	53CU25'	JZ719795	I		global transcription factor group	375	20	3.81e-32	54.85%	1	F:binding	-	MDP0000831483	chr9	1040145	1044065	1e-157	553
	53DU41	JZ719796	I		rna recognition motif-containing protein	193	20	1.18e-11	78.8%	6	F:RNA binding; F:oxidoreductase activity; F:RNA-directed DNA polymerase activity; F:nucleotide binding; P:oxidation-reduction process; P:RNA-dependent DNA replication	EC:2.7.7.49	MDP0000596287	chr6	3040539	3043629	1e-102	371
	53DU41'	JZ719797	I		---NA---	194	0			0	-		---NA---	-	-	-	-	-
Contig 27	53DU45	JZ719798	I		---NA---	173	0			0	-		MDP0000343508	unanchored	21209811	21209955	9e-74	276
Contig 27	53DU57	JZ719799	I		---NA---	173	0			0	-		MDP0000343508	unanchored	21209811	21209955	4e-76	283
	53HU85	JZ719800	I		cellulose synthase a catalytic subunit 6	804	20	4.78e-139	90.45%	5	F:cellulose synthase (UDP-forming) activity; P:cellulose biosynthetic process; C:integral to membrane; ; F:zinc ion binding	EC:2.4.1.12	MDP0000792906	chr4	657490	663077	0.0	1566
	53HU85'	JZ719801	I		cysteine synthase	793	20	8.21e-151	94.75%	6	C:cytoplasm; F:L-mimosine synthase activity; F:pyridoxal phosphate binding; F:cysteine synthase activity; P:cysteine biosynthetic process from serine; F:beta-pyrazolylalanine synthase activity	EC:2.5.1.52; EC:2.5.1.47; EC:2.5.1.51	MDP0000250284	chr16	15011578	15014539	0.0	1334
Contig 7	54CU17	JZ719802	I		light-regulated protein	242	18	9.03e-05	76.5%	0	-		MDP0000218935	chr4	7327053	7327661	7e-66	250
	54CU17'	JZ719803	I		---NA---	240	0			0	-		MDP0000132340	chr12	30704536	30707703	6e-51	200
	54DU53	JZ719804	I		histone h2a	293	20	4.05e-38	95.9%	4	C:nucleolus; C:nucleosome; F:DNA binding; P:nucleosome assembly	-	MDP0000202027	chr12	29259815	29261133	1e-158	557
	54FU69	JZ719805	I		ycf68 protein	280	20	6.42e-36	76.4%	4	F:heme binding; F:monooxygenase activity; P:oxidation-reduction process; F:electron carrier activity	-	---NA---	-	-	-	-	-
	54HU73	JZ719806	I		protein kinase	568	20	1.27e-89	82.7%	7	C:plasma membrane; F:protein tyrosine kinase activity; P:protein phosphorylation; F:protein serine/threonine/tyrosine kinase activity; F:ATP binding; F:MAP kinase kinase kinase activity; C:cytosol	EC:2.7.10.0; EC:2.7.112.1; EC:2.7.11.25	MDP0000313956	chr5	4421693	4423735	1e-108	391
	54HU81	JZ719807	I		protein spa1-related 3-like	362	20	3.72e-33	80.5%	11	F:identical protein binding; F:ligase activity; C:heterotrimeric G-protein complex; F:signal transducer activity; P:response to stress; C:Cul4-RING ubiquitin ligase complex; P:protein phosphorylation; F:ATP binding; F:protein serine/threonine kinase activity; P:oxidation-reduction process; F:2-alkenal reductase [NAD(P)] activity	EC:2.7.11.0; EC:1.3.1.74	MDP0000196937	chr3	27272628	27277777	1e-123	440
	55AU5	JZ719808	I		alpha-soluble nsf attachment protein	290	20	6.52e-55	89.1%	4	C:membrane; P:vesicle-mediated transport; P:intracellular protein transport; F:binding	-	MDP0000151008	chr1	21570011	21574652	1e-163	575
	55FU105	JZ719809	I		nfatc3 gb	270	17	1.9e-37	82.24%	2	C:endomembrane system; C:cytoplasmic membrane-bounded vesicle	-	MDP0000205893	chr5	1116806	1118093	1e-151	535
	55HU133	JZ719810	I		cytochrome p450 82a3-like	186	20	1.08e-19	84.8%	4	F:heme binding; F:monooxygenase activity; P:oxidation-reduction process; F:electron carrier activity	-	MDP0000280105	chr8	3966085	3968263	1e-100	365
	56AU37	JZ719811	I		---NA---	179	0			0	-		MDP0000518743	unanchored	96961960	96964193	8e-31	133
	56BU65	JZ719812	I		set domain protein	220	20	6.88e-20	73.1%	11	F:phosphatidylinositol-5-phosphate binding; F:histone methyltransferase activity (H3-K4 specific); F:zinc ion binding; P:regulation of transcription, DNA-dependent; P:regulation of flower development; P:histone H3-K4 methylation; F:DNA binding; P:specification of floral organ identity; C:cytoplasm; C:nucleus; C:plasma membrane	-	MDP0000150996	chr15	13117792	13129771	1e-118	422
	56BU65'	JZ719813	I		ring finger and chy zinc finger domain-containing protein 1	219	20	8.45e-12	74.15%	2	F:zinc ion binding; F:electron carrier activity	-	MDP0000261648	chr7	11361786	11370485	1e-30	133
	a TDFs were classified as follows: genotype-specific TDFs (group I), pathogen-responsive TDFs expressed in common by both genotype (group IIa), pathogen-responsive and genotype-specific TDFs (group IIb).
	b Input sequences were queried by BlastX against the GenBank non-redundant sequences and ESTs database at the National Center for Biotechnology Information (NCBI) using Blast2GO and taking similarities with an E-value<1e-3 as significant matches
	c GO (Gene Ontology) terms associated to each of the obtained hits were collected using Blast2GO with an E-value <1e-6 as significant match.
	d Sequence alignement on the reference apple genome 'Golden delicious' using a E-value < 1e-3
	e Position on the reference apple genome 'Golden delicious' sequence assembly
