# Supplementary material for: Gene expression profiling by cDNA-AFLP reveals potential candidate genes for partial resistance of ‘Président Roulin’ against Venturia inaequalis
Source: BMC Genomics. 2014 Nov 29;15:1043. doi: 10.1186/1471-2164-15-1043 (PMC4302150; doi:10.1186/1471-2164-15-1043)
Supplement: Supplementary file 2 — Additional file 2: Over-representation of GO categories in our cDNA-AFLP library compared to Rvi6 (HcrVf2 )-’Gala’ transformed library [25]. This table provides a list of TDFs and their annotation belonging to Biological Process GO categories that were over-represented in the ‘Président Roulin’ cDNA-AFLP library (partially resistant) compared with a cDNA library from completely resistant Rvi6 (HcrVf2)-transformed ‘Gala’ lines challenged with V. inaequalis[25]. Gene enrichment analysis was conducted with the software Blast2Go using Fisher’s Exact Test at a p-value <0.05. (XLSX 13 KB) [file 12864_2014_6851_MOESM2_ESM.xlsx]

## Sheet: Additional File2
Additional File2: Over-representation of GO categories in our cDNA-AFLP library compared to Rvi6 (HcrVf2)-‘Gala’ transformed library of Paris et al., 2009 [25]
GO-ID	Term	P-Value a	#Test	#Reference	#Annot. Test	#Annot. Ref.	Over/Under	Test Seq.	Test Seq. description
GO:0006281	DNA repair	0.0487657	6	2	256	391	over	33DU42'	structural maintenance of chromosomes 1
								Unigene7_34DU101_38EU85	dna-3-methyladenine glycosylase i
								45CU49	formamidopyrimidine-dna glycosylase
								56BU69'	auxin-resistance protein 1
								33DU42	structural maintenance of chromosomes 1
								53CU21	dna-3-methyladenine glycosylase i
GO:0019220	regulation of phosphate metabolic process	0.0402561	5	1	257	392	over	37EU53	rab gdp-dissociation inhibitor
								49HU129	adp-ribosylation factor gtpase-activating protein agd8
								1AU85'	n-terminal domain containing expressed
								39FU141	d3-type cyclin
								34DU#2	adp-ribosylation factor gtpase-activating protein agd2-like
GO:0051336	regulation of hydrolase activity	0.0252485	4	0	258	393	over	37EU53	rab gdp-dissociation inhibitor
								49HU129	adp-ribosylation factor gtpase-activating protein agd8
								34DU#2	adp-ribosylation factor gtpase-activating protein agd2-like
								37DU41	cysteine proteinase inhibitor
GO:0031347	regulation of defense response	0.0100063	5	0	257	393	over	38FU97	structural constituent of ribosome
								1AU61'	e3 sumo-protein ligase siz1
								43BU45	proteasome subunit beta type-6
								41CU29'	protein bonzai 3-like
								51HU129'	tocopherol cyclase
a Gene enrichment analysis was conducted with the software Blast2Go using Fisher's Exact Test at a p-value <0.05
