# Supplementary material for: Gene expression profiling by cDNA-AFLP reveals potential candidate genes for partial resistance of ‘Président Roulin’ against Venturia inaequalis
Source: BMC Genomics. 2014 Nov 29;15:1043. doi: 10.1186/1471-2164-15-1043 (PMC4302150; doi:10.1186/1471-2164-15-1043)
Supplement: Supplementary file 3 — Additional file 3: List of primer pairs used for qRT-PCR validation of differential gene expression revealed by cDNA-AFLP. This table provides the primer sequences used for the qRT-PCR analyses. (XLSX 13 KB) [file 12864_2014_6851_MOESM3_ESM.xlsx]

## Sheet: Additional File3
Additional File3: List of primer pairs used for qRT-PCR validation of differential gene expression revealed by cDNA-AFLP
TDF	Primer forward (5′–3′)	Primer reverse (5′–3′)	Size
43DU149’	TCCAAAGATGAGCCTAGTAGTGT	TCGTTAGAGACGGATACCCATA	155
56AU33’	CACCCAATTCTCCCATACTGA	ACCGAAGAGCGTGAAAAGTG	151
42BU_HcrVf	AGTCTAGCTTCGTCGGCAAC	GTCTTCGAGTAAACGGTATCCTCCT	125
43CU118	CCTCCAGTTCATCGTTTCCA	GGACATATTGCCCAGTCACA	93
44AU9	AAGGGCCGACTTTCAAACTT	AAATCTGGCGGTGACAACTC	188
44GU169	AGTGTGTTTTCCCACCTTGC	TCTCAAAGCGATTCCCTGAT	147
54CU21	AACACGCAGTACCTGGTGAA	ACTGCAGGGCTGATCAACTT	154
2EU181	CCTTGACCGTCCAGTTCCTA	TCCCTCGTGGAAGTTTGTTT	186
39AU13	GAGGCACATCAGTCTCACGA	CTATGGCCTCCCAGTGAAGA	178
46EU122	GGAGAAGAGAAACCGTGCTG	CGAGCCTCTTGCCTGAATAG	190
51DU17	TGTTGAGCCTTCTGTTGCAC	TGTGGATGCGTTGCTTACAT	168
53DU34	GCTGGGTACAGACGGAATGT	TTGCCGGAACAGATACAACA	196
56AU5’	CAAAGGAAAGAGCTCAACCAA	AAGCCGGTAGAGGGAAACAT	160
43DU149	CCAGACCTTGTTCTTTGAGC	CGAGCAATCTGCACGAATTT	100
51HU129’	CTTTGGCATCAAGGTTCCAT	CATATTTGCCAATGGGGTTC	182
Consensus 44EU122/ 44EU118	GAAAATGCCCAACAACAACC	GCCCACTGAATCAACCTCAT	150
37DU41	GAAGCTGTACGAAGCGAAGG	ACAGATTGCCACCCAGGA	153
44DU105’ (primer pair 1)1	GCTTATGGTGCTCCTGGCTA	CCTGAGGAGATTCGCAAGAC	-
44DU105’ (primer pair 2)1	GGCTACGGGGGTACTTGTTT	GATTCGCAAGACGTTCAACA	-
2EU169 (primer pair 1)1	TGGAAGAATGCCAGCTACAA	TGTGGACAAATTTGGTGGTG	-
2EU169 (primer pair 2)1	CATGCAAAGCAGAAAAGCAA	AGTGCAACACTCCCATGACA	-
1AU61’	TAATCGCGGTCTCACAGAAC	CAGAGAAGGTGCCATGGATT	148
56AU29	GAGGTGGATGACCCCTATCA	CCTTGCCACAAACTGATTCC	155
53HU89	ACCAATTCTCCTCGGGCTAC	TCGACACGTCCTCTTCCTCT	150
44GU173	GATTACAAGACGGTGCAGGAG	CTATCCCGTCACCCAAGAAC	151
55FU102	GACACACATTCCCTACTGCAA	ACACTTTGGCCAGTTGATCC	172
55HU125’	CGGATAGTGAATGCGAATGA	GTTGCAGCCAAAAGAAGAGG	127
44GU182	AAGGTGGGAACATGGAATCA	TGAACCCAGAAACCTATCTGAAA	104
1 None of these primer pairs led to any specific amplification of the TDFs
